# Supplementary material for: N-(2-Pyrid­yl)-4-toluidine
Source: Acta Crystallogr Sect E Struct Rep Online. 2008 Nov 26;64(Pt 12):o2441. doi: 10.1107/S1600536808037306 (PMC2960016; doi:10.1107/S1600536808037306)
Supplement: Supplementary file 1 [file e-64-o2441-sup1.cif]

##############################################################################
###                                                                        ###
###        Electronic paper (Acta Crystallographica Section E)             ###
###                                                                        ###
##############################################################################
#                                                                            #
# This CIF contains the data in a paper accepted for publication in Acta     #
# Crystallographica Section E. It conforms to the requirements of Notes      #
# for Authors for Section E, and has been peer reviewed under the auspices   #
# of the IUCr Commission on Journals.                                        #
#                                                                            #
# Full details of the Crystallographic Information File format               #
# are given in the paper "The Crystallographic Information File (CIF):       #
# a New Standard Archive File for Crystallography" by S. R. Hall, F. H.      #
# Allen and I. D. Brown [Acta Cryst. (1991), A47, 655-685].                  #
#                                                                            #
# The current version of the core CIF dictionary is obtainable from          #
# ftp://ftp.iucr.org/pub/cif_core.dic. The current version number is 2.4.    #
#                                                                            #
# Software is freely available for graphical display of the structure(s) in  #
# this CIF.  For information consult the CIF home page http://www.iucr.org/  #
# cif/home.html                                                              #
#                                                                            #
# This file may be used for bona fide research purposes within the           #
# scientific community so long as proper attribution is given to the journal # 
# article from which it was obtained.                                        #
#                                                                            #
##############################################################################
                                             
data_global
_audit_creation_method     SHELXL-97
_journal_date_recd_electronic     2008-10-19
_journal_date_accepted     2008-11-11
_journal_name_full     'Acta Crystallographica, Section E'
_journal_year     2008
_journal_volume     64
_journal_issue     12
_journal_page_first     o2441
_journal_page_last     o2441
_journal_paper_category     QO
_journal_coeditor_code     SG2278
_publ_contact_author
;
     Dr. Seik Weng Ng
     Department of Chemistry
     University of Malaya
     50603 Kuala Lumpur
     Malaysia
;
_publ_contact_author_email     seikweng@um.edu.my
_publ_contact_author_fax     '03 7967 4193'
_publ_contact_author_phone     '03 7967 6778'
_publ_section_title
;
<i>N</i>-(2-Pyridyl)-4-toluidine
;
loop_
    _publ_author_name
    _publ_author_address
    'Fairuz, Zainal Abidin'
;
Department of Chemistry
University of Malaya
50603 Kuala Lumpur
Malaysia
;
    'Aiyub, Zaharah'
;
Department of Chemistry
University of Malaya
50603 Kuala Lumpur
Malaysia
;
    'Abdullah, Zanariah'
;
Department of Chemistry
University of Malaya
50603 Kuala Lumpur
Malaysia
;
    'Ng, Seik Weng'
;
Department of Chemistry
University of Malaya
50603 Kuala Lumpur
Malaysia
;
data_I
_audit_creation_method     SHELXL-97
_chemical_name_systematic
;
<i>N</i>-(2-Pyridyl)-4-toluidine
;
_chemical_name_common     ?
_chemical_formula_moiety     'C12 H12 N2'
_chemical_formula_sum     'C12 H12 N2'
_chemical_formula_iupac     'C12 H12 N2'
_chemical_formula_weight     184.24
_chemical_melting_point     ?
_symmetry_cell_setting     Monoclinic
_symmetry_space_group_name_H-M     'P 21/c'
_symmetry_space_group_name_Hall     '-P 2ybc'
loop_
    _symmetry_equiv_pos_as_xyz
    'x, y, z'
    '-x, y+1/2, -z+1/2'
    '-x, -y, -z'
    'x, -y-1/2, z-1/2'
_cell_length_a     18.2260(7)
_cell_length_b     10.5680(3)
_cell_length_c     10.6005(3)
_cell_angle_alpha     90.00
_cell_angle_beta     95.364(2)
_cell_angle_gamma     90.00
_cell_volume     2032.90(10)
_cell_formula_units_Z     8
_cell_measurement_reflns_used     1819
_cell_measurement_theta_min     2.2
_cell_measurement_theta_max     24.4
_cell_measurement_temperature     100(2)
_exptl_crystal_description     Prism
_exptl_crystal_colour     Colorless
_exptl_crystal_size_max     0.30
_exptl_crystal_size_mid     0.10
_exptl_crystal_size_min     0.05
_exptl_crystal_density_diffrn     1.204
_exptl_crystal_density_meas     ?
_exptl_crystal_density_method     'not measured'
_exptl_crystal_F_000     784
_exptl_absorpt_coefficient_mu     0.073
_exptl_absorpt_correction_type     None
_exptl_absorpt_process_details     ?
_exptl_absorpt_correction_T_min     ?
_exptl_absorpt_correction_T_max     ?
_diffrn_ambient_temperature     100(2)
_diffrn_radiation_type     MoK\a
_diffrn_radiation_wavelength     0.71073
_diffrn_radiation_source     'fine-focus sealed tube'
_diffrn_radiation_monochromator     graphite
_diffrn_measurement_device_type     'Bruker SMART APEX'
_diffrn_measurement_method     \w
_diffrn_detector_area_resol_mean     ?
_diffrn_reflns_number     18430
_diffrn_reflns_av_R_equivalents     0.0663
_diffrn_reflns_av_sigmaI/netI     0.0706
_diffrn_reflns_theta_min     1.12
_diffrn_reflns_theta_max     27.50
_diffrn_reflns_theta_full     27.50
_diffrn_measured_fraction_theta_max     1.000
_diffrn_measured_fraction_theta_full     1.000
_diffrn_reflns_limit_h_min     -23
_diffrn_reflns_limit_h_max     23
_diffrn_reflns_limit_k_min     -13
_diffrn_reflns_limit_k_max     13
_diffrn_reflns_limit_l_min     -13
_diffrn_reflns_limit_l_max     13
_diffrn_standards_number     0
_diffrn_standards_interval_count     0
_diffrn_standards_interval_time     0
_diffrn_standards_decay_%     0
_reflns_number_total     4676
_reflns_number_gt     2774
_reflns_threshold_expression     I>2\s(I)
_refine_ls_structure_factor_coef     Fsqd
_refine_ls_matrix_type     full
_refine_ls_R_factor_all     0.1265
_refine_ls_R_factor_gt     0.0703
_refine_ls_wR_factor_gt     0.1702
_refine_ls_wR_factor_ref     0.2061
_refine_ls_goodness_of_fit_ref     1.011
_refine_ls_restrained_S_all     1.011
_refine_ls_number_reflns     4676
_refine_ls_number_parameters     263
_refine_ls_number_restraints     2
_refine_ls_hydrogen_treatment     mixed
_refine_ls_weighting_scheme     calc
_refine_ls_weighting_details
         'calc w=1/[\s^2^(Fo^2^)+(0.0922P)^2^+1.1608P] where P=(Fo^2^+2Fc^2^)/3'
_atom_sites_solution_hydrogens     geom
_atom_sites_solution_primary     direct
_atom_sites_solution_secondary     difmap
_refine_ls_shift/su_max     0.001
_refine_ls_shift/su_mean     0.001
_refine_diff_density_max     0.635
_refine_diff_density_min     -0.310
_refine_ls_extinction_method     none
_refine_ls_extinction_coef     ?
loop_
    _atom_type_symbol
    _atom_type_description
    _atom_type_scat_dispersion_real
    _atom_type_scat_dispersion_imag
    _atom_type_scat_source
    'C' 'C' 0.0033 0.0016
                         'International Tables Vol C Tables 4.2.6.8 and 6.1.1.4'
    'H' 'H' 0.0000 0.0000
                         'International Tables Vol C Tables 4.2.6.8 and 6.1.1.4'
    'N' 'N' 0.0061 0.0033
                         'International Tables Vol C Tables 4.2.6.8 and 6.1.1.4'
_computing_data_collection     'APEX2 (Bruker, 2007)'
_computing_cell_refinement     'SAINT (Bruker, 2007)'
_computing_data_reduction     'SAINT (Bruker, 2007)'
_computing_structure_solution     'SHELXS97 (Sheldrick, 2008)'
_computing_structure_refinement     'SHELXL97 (Sheldrick, 2008)'
_computing_molecular_graphics     'X-SEED (Barbour, 2001)'
_computing_publication_material     'publCIF (Westrip, 2008)'
loop_
    _atom_site_type_symbol
    _atom_site_label
    _atom_site_fract_x
    _atom_site_fract_y
    _atom_site_fract_z
    _atom_site_U_iso_or_equiv
    _atom_site_adp_type
    _atom_site_calc_flag
    _atom_site_refinement_flags
    _atom_site_occupancy
    _atom_site_disorder_assembly
    _atom_site_disorder_group
    N N1 0.09908(12) 0.46043(18) 0.0668(2) 0.0267(5) Uani d D 1 . .
    N N2 -0.01070(12) 0.37392(18) 0.11163(19) 0.0279(5) Uani d . 1 . .
    N N3 0.40746(13) 0.5526(2) 0.5578(2) 0.0350(6) Uani d D 1 . .
    N N4 0.52478(13) 0.60957(18) 0.62565(19) 0.0317(5) Uani d . 1 . .
    C C1 0.17505(14) 0.4657(2) 0.0530(2) 0.0258(5) Uani d . 1 . .
    C C2 0.21791(14) 0.3582(2) 0.0393(2) 0.0293(6) Uani d . 1 . .
    H H2 0.1962 0.2766 0.0418 0.035 Uiso calc R 1 . .
    C C3 0.29141(14) 0.3698(3) 0.0221(3) 0.0337(6) Uani d . 1 . .
    H H3 0.3198 0.2954 0.0138 0.040 Uiso calc R 1 . .
    C C4 0.32560(15) 0.4877(3) 0.0164(3) 0.0334(6) Uani d . 1 . .
    C C5 0.28179(15) 0.5943(2) 0.0269(3) 0.0340(6) Uani d . 1 . .
    H H5 0.3031 0.6759 0.0208 0.041 Uiso calc R 1 . .
    C C6 0.20817(15) 0.5841(2) 0.0460(2) 0.0312(6) Uani d . 1 . .
    H H0 0.1798 0.6585 0.0543 0.037 Uiso calc R 1 . .
    C C7 0.40666(16) 0.4993(3) 0.0012(3) 0.0419(7) Uani d . 1 . .
    H H7A 0.4166 0.5822 -0.0350 0.063 Uiso calc R 1 . .
    H H7B 0.4213 0.4325 -0.0555 0.063 Uiso calc R 1 . .
    H H7C 0.4348 0.4907 0.0841 0.063 Uiso calc R 1 . .
    C C8 0.06324(14) 0.3732(2) 0.1354(2) 0.0269(6) Uani d . 1 . .
    C C9 0.09904(15) 0.2931(2) 0.2268(2) 0.0311(6) Uani d . 1 . .
    H H9 0.1512 0.2944 0.2431 0.037 Uiso calc R 1 . .
    C C10 0.05715(17) 0.2127(2) 0.2923(3) 0.0371(7) Uani d . 1 . .
    H H10 0.0804 0.1573 0.3544 0.045 Uiso calc R 1 . .
    C C11 -0.01855(16) 0.2121(2) 0.2684(3) 0.0377(7) Uani d . 1 . .
    H H11 -0.0482 0.1566 0.3126 0.045 Uiso calc R 1 . .
    C C12 -0.04948(16) 0.2946(2) 0.1783(3) 0.0340(6) Uani d . 1 . .
    H H12 -0.1016 0.2955 0.1624 0.041 Uiso calc R 1 . .
    C C13 0.32986(15) 0.5449(2) 0.5522(3) 0.0324(6) Uani d . 1 . .
    C C14 0.29295(16) 0.5298(3) 0.6599(3) 0.0377(7) Uani d . 1 . .
    H H14 0.3199 0.5265 0.7410 0.045 Uiso calc R 1 . .
    C C15 0.21749(16) 0.5196(3) 0.6495(3) 0.0379(7) Uani d . 1 . .
    H H15 0.1931 0.5108 0.7244 0.045 Uiso calc R 1 . .
    C C16 0.17531(15) 0.5217(2) 0.5326(3) 0.0342(6) Uani d . 1 . .
    C C17 0.21226(16) 0.5333(2) 0.4247(3) 0.0343(6) Uani d . 1 . .
    H H17 0.1853 0.5331 0.3436 0.041 Uiso calc R 1 . .
    C C18 0.28849(16) 0.5451(2) 0.4344(3) 0.0357(7) Uani d . 1 . .
    H H18 0.3129 0.5536 0.3595 0.043 Uiso calc R 1 . .
    C C19 0.09289(16) 0.5105(3) 0.5244(3) 0.0446(7) Uani d . 1 . .
    H H19A 0.0753 0.4663 0.4461 0.067 Uiso calc R 1 . .
    H H19B 0.0710 0.5951 0.5244 0.067 Uiso calc R 1 . .
    H H19C 0.0786 0.4626 0.5975 0.067 Uiso calc R 1 . .
    C C20 0.45389(16) 0.6270(2) 0.6362(2) 0.0318(6) Uani d . 1 . .
    C C21 0.42898(18) 0.7175(2) 0.7187(3) 0.0388(7) Uani d . 1 . .
    H H21 0.3779 0.7288 0.7261 0.047 Uiso calc R 1 . .
    C C22 0.48103(17) 0.7898(2) 0.7891(3) 0.0391(7) Uani d . 1 . .
    H H22 0.4653 0.8516 0.8458 0.047 Uiso calc R 1 . .
    C C23 0.55493(18) 0.7741(2) 0.7787(3) 0.0412(7) Uani d . 1 . .
    H H23 0.5908 0.8242 0.8264 0.049 Uiso calc R 1 . .
    C C24 0.57493(18) 0.6821(2) 0.6957(3) 0.0404(7) Uani d . 1 . .
    H H24 0.6258 0.6690 0.6874 0.049 Uiso calc R 1 . .
    H H1N 0.0699(14) 0.510(2) 0.017(2) 0.047(9) Uiso d D 1 . .
    H H3N 0.4165(16) 0.495(2) 0.498(2) 0.045(9) Uiso d D 1 . .
loop_
    _atom_site_aniso_label
    _atom_site_aniso_U_11
    _atom_site_aniso_U_22
    _atom_site_aniso_U_33
    _atom_site_aniso_U_12
    _atom_site_aniso_U_13
    _atom_site_aniso_U_23
    N1 0.0326(12) 0.0186(10) 0.0293(12) 0.0017(9) 0.0053(9) 0.0041(8)
    N2 0.0344(12) 0.0213(10) 0.0291(12) 0.0011(9) 0.0080(9) 0.0022(8)
    N3 0.0438(14) 0.0293(12) 0.0327(13) -0.0009(10) 0.0075(11) -0.0068(10)
    N4 0.0537(15) 0.0173(10) 0.0240(11) -0.0013(10) 0.0032(10) -0.0002(8)
    C1 0.0341(14) 0.0227(12) 0.0206(12) -0.0018(10) 0.0022(10) -0.0012(9)
    C2 0.0361(15) 0.0211(12) 0.0302(14) -0.0005(11) 0.0012(11) -0.0006(10)
    C3 0.0340(15) 0.0325(14) 0.0342(15) 0.0038(12) 0.0006(12) 0.0000(11)
    C4 0.0347(15) 0.0372(15) 0.0279(14) -0.0031(12) 0.0015(11) 0.0026(11)
    C5 0.0437(17) 0.0266(13) 0.0316(15) -0.0074(12) 0.0022(12) 0.0034(11)
    C6 0.0413(16) 0.0220(12) 0.0306(14) -0.0002(11) 0.0043(12) 0.0015(10)
    C7 0.0378(17) 0.0472(17) 0.0410(17) -0.0038(13) 0.0053(13) 0.0045(13)
    C8 0.0414(15) 0.0165(11) 0.0237(13) -0.0001(10) 0.0077(11) -0.0019(9)
    C9 0.0399(16) 0.0256(13) 0.0273(14) -0.0003(11) 0.0009(11) 0.0009(10)
    C10 0.0548(19) 0.0287(14) 0.0280(15) -0.0006(13) 0.0046(13) 0.0070(11)
    C11 0.0512(18) 0.0289(14) 0.0342(16) -0.0050(13) 0.0112(13) 0.0072(11)
    C12 0.0413(16) 0.0302(14) 0.0320(15) -0.0034(12) 0.0103(12) 0.0034(11)
    C13 0.0402(16) 0.0240(13) 0.0331(15) 0.0023(11) 0.0033(12) -0.0010(11)
    C14 0.0434(17) 0.0361(15) 0.0338(15) 0.0017(13) 0.0043(13) 0.0060(12)
    C15 0.0438(17) 0.0321(14) 0.0383(16) 0.0028(12) 0.0069(13) 0.0044(12)
    C16 0.0366(16) 0.0218(12) 0.0449(17) 0.0031(11) 0.0083(13) -0.0004(11)
    C17 0.0455(17) 0.0228(13) 0.0350(15) 0.0008(12) 0.0056(12) 0.0003(11)
    C18 0.0477(17) 0.0266(14) 0.0343(15) -0.0010(12) 0.0112(13) -0.0005(11)
    C19 0.0379(17) 0.0482(18) 0.0481(19) 0.0053(14) 0.0067(14) 0.0015(14)
    C20 0.0491(17) 0.0213(12) 0.0253(14) -0.0014(11) 0.0044(12) 0.0031(10)
    C21 0.0591(19) 0.0267(14) 0.0309(15) -0.0007(13) 0.0052(13) -0.0021(11)
    C22 0.065(2) 0.0221(13) 0.0298(15) 0.0027(13) 0.0000(14) -0.0040(11)
    C23 0.069(2) 0.0218(13) 0.0313(16) 0.0038(13) -0.0040(14) -0.0044(11)
    C24 0.0553(19) 0.0253(13) 0.0404(17) 0.0010(13) 0.0025(14) -0.0005(12)
loop_
    _geom_bond_atom_site_label_1
    _geom_bond_atom_site_label_2
    _geom_bond_site_symmetry_2
    _geom_bond_distance
    _geom_bond_publ_flag
    N1 C8 . 1.376(3) ?
    N1 C1 . 1.407(3) ?
    N1 H1N . 0.884(10) ?
    N2 C12 . 1.340(3) ?
    N2 C8 . 1.348(3) ?
    N3 C20 . 1.376(3) ?
    N3 C13 . 1.412(3) ?
    N3 H3N . 0.911(10) ?
    N4 C20 . 1.320(3) ?
    N4 C24 . 1.359(3) ?
    C1 C2 . 1.393(3) ?
    C1 C6 . 1.395(3) ?
    C2 C3 . 1.374(4) ?
    C2 H2 . 0.9500 ?
    C3 C4 . 1.397(4) ?
    C3 H3 . 0.9500 ?
    C4 C5 . 1.391(4) ?
    C4 C7 . 1.506(4) ?
    C5 C6 . 1.380(4) ?
    C5 H5 . 0.9500 ?
    C6 H0 . 0.9500 ?
    C7 H7A . 0.9800 ?
    C7 H7B . 0.9800 ?
    C7 H7C . 0.9800 ?
    C8 C9 . 1.400(3) ?
    C9 C10 . 1.374(4) ?
    C9 H9 . 0.9500 ?
    C10 C11 . 1.379(4) ?
    C10 H10 . 0.9500 ?
    C11 C12 . 1.375(4) ?
    C11 H11 . 0.9500 ?
    C12 H12 . 0.9500 ?
    C13 C14 . 1.388(4) ?
    C13 C18 . 1.398(4) ?
    C14 C15 . 1.374(4) ?
    C14 H14 . 0.9500 ?
    C15 C16 . 1.396(4) ?
    C15 H15 . 0.9500 ?
    C16 C17 . 1.385(4) ?
    C16 C19 . 1.501(4) ?
    C17 C18 . 1.389(4) ?
    C17 H17 . 0.9500 ?
    C18 H18 . 0.9500 ?
    C19 H19A . 0.9800 ?
    C19 H19B . 0.9800 ?
    C19 H19C . 0.9800 ?
    C20 C21 . 1.400(4) ?
    C21 C22 . 1.381(4) ?
    C21 H21 . 0.9500 ?
    C22 C23 . 1.372(4) ?
    C22 H22 . 0.9500 ?
    C23 C24 . 1.382(4) ?
    C23 H23 . 0.9500 ?
    C24 H24 . 0.9500 ?
loop_
    _geom_angle_atom_site_label_1
    _geom_angle_atom_site_label_2
    _geom_angle_atom_site_label_3
    _geom_angle_site_symmetry_1
    _geom_angle_site_symmetry_3
    _geom_angle
    _geom_angle_publ_flag
    C8 N1 C1 . . 127.0(2) ?
    C8 N1 H1N . . 115(2) ?
    C1 N1 H1N . . 117(2) ?
    C12 N2 C8 . . 117.7(2) ?
    C20 N3 C13 . . 128.0(2) ?
    C20 N3 H3N . . 131.8(19) ?
    C13 N3 H3N . . 100.2(19) ?
    C20 N4 C24 . . 119.2(2) ?
    C2 C1 C6 . . 118.4(2) ?
    C2 C1 N1 . . 123.1(2) ?
    C6 C1 N1 . . 118.4(2) ?
    C3 C2 C1 . . 120.3(2) ?
    C3 C2 H2 . . 119.9 ?
    C1 C2 H2 . . 119.9 ?
    C2 C3 C4 . . 122.0(2) ?
    C2 C3 H3 . . 119.0 ?
    C4 C3 H3 . . 119.0 ?
    C5 C4 C3 . . 117.2(2) ?
    C5 C4 C7 . . 121.3(2) ?
    C3 C4 C7 . . 121.5(3) ?
    C6 C5 C4 . . 121.5(2) ?
    C6 C5 H5 . . 119.3 ?
    C4 C5 H5 . . 119.3 ?
    C5 C6 C1 . . 120.6(2) ?
    C5 C6 H0 . . 119.7 ?
    C1 C6 H0 . . 119.7 ?
    C4 C7 H7A . . 109.5 ?
    C4 C7 H7B . . 109.5 ?
    H7A C7 H7B . . 109.5 ?
    C4 C7 H7C . . 109.5 ?
    H7A C7 H7C . . 109.5 ?
    H7B C7 H7C . . 109.5 ?
    N2 C8 N1 . . 114.4(2) ?
    N2 C8 C9 . . 121.7(2) ?
    N1 C8 C9 . . 123.8(2) ?
    C10 C9 C8 . . 118.6(3) ?
    C10 C9 H9 . . 120.7 ?
    C8 C9 H9 . . 120.7 ?
    C9 C10 C11 . . 120.3(3) ?
    C9 C10 H10 . . 119.9 ?
    C11 C10 H10 . . 119.9 ?
    C12 C11 C10 . . 117.6(2) ?
    C12 C11 H11 . . 121.2 ?
    C10 C11 H11 . . 121.2 ?
    N2 C12 C11 . . 124.1(3) ?
    N2 C12 H12 . . 117.9 ?
    C11 C12 H12 . . 117.9 ?
    C14 C13 C18 . . 118.2(3) ?
    C14 C13 N3 . . 122.2(3) ?
    C18 C13 N3 . . 119.5(2) ?
    C15 C14 C13 . . 120.1(3) ?
    C15 C14 H14 . . 119.9 ?
    C13 C14 H14 . . 119.9 ?
    C14 C15 C16 . . 122.3(3) ?
    C14 C15 H15 . . 118.8 ?
    C16 C15 H15 . . 118.8 ?
    C17 C16 C15 . . 117.7(3) ?
    C17 C16 C19 . . 121.4(3) ?
    C15 C16 C19 . . 121.0(3) ?
    C16 C17 C18 . . 120.5(3) ?
    C16 C17 H17 . . 119.8 ?
    C18 C17 H17 . . 119.8 ?
    C17 C18 C13 . . 121.2(3) ?
    C17 C18 H18 . . 119.4 ?
    C13 C18 H18 . . 119.4 ?
    C16 C19 H19A . . 109.5 ?
    C16 C19 H19B . . 109.5 ?
    H19A C19 H19B . . 109.5 ?
    C16 C19 H19C . . 109.5 ?
    H19A C19 H19C . . 109.5 ?
    H19B C19 H19C . . 109.5 ?
    N4 C20 N3 . . 114.9(2) ?
    N4 C20 C21 . . 121.7(3) ?
    N3 C20 C21 . . 123.4(3) ?
    C22 C21 C20 . . 118.0(3) ?
    C22 C21 H21 . . 121.0 ?
    C20 C21 H21 . . 121.0 ?
    C23 C22 C21 . . 121.3(3) ?
    C23 C22 H22 . . 119.4 ?
    C21 C22 H22 . . 119.4 ?
    C22 C23 C24 . . 117.1(3) ?
    C22 C23 H23 . . 121.4 ?
    C24 C23 H23 . . 121.4 ?
    N4 C24 C23 . . 122.7(3) ?
    N4 C24 H24 . . 118.7 ?
    C23 C24 H24 . . 118.7 ?
loop_
    _geom_torsion_atom_site_label_1
    _geom_torsion_atom_site_label_2
    _geom_torsion_atom_site_label_3
    _geom_torsion_atom_site_label_4
    _geom_torsion_site_symmetry_1
    _geom_torsion_site_symmetry_2
    _geom_torsion_site_symmetry_3
    _geom_torsion_site_symmetry_4
    _geom_torsion
    _geom_torsion_publ_flag
    C8 N1 C1 C2 . . . . 39.0(4) ?
    C8 N1 C1 C6 . . . . -144.6(2) ?
    C6 C1 C2 C3 . . . . 1.5(4) ?
    N1 C1 C2 C3 . . . . 177.9(2) ?
    C1 C2 C3 C4 . . . . -0.7(4) ?
    C2 C3 C4 C5 . . . . -1.0(4) ?
    C2 C3 C4 C7 . . . . 178.3(2) ?
    C3 C4 C5 C6 . . . . 1.9(4) ?
    C7 C4 C5 C6 . . . . -177.4(2) ?
    C4 C5 C6 C1 . . . . -1.1(4) ?
    C2 C1 C6 C5 . . . . -0.6(4) ?
    N1 C1 C6 C5 . . . . -177.2(2) ?
    C12 N2 C8 N1 . . . . -177.6(2) ?
    C12 N2 C8 C9 . . . . -0.2(3) ?
    C1 N1 C8 N2 . . . . -166.9(2) ?
    C1 N1 C8 C9 . . . . 15.8(4) ?
    N2 C8 C9 C10 . . . . 0.7(4) ?
    N1 C8 C9 C10 . . . . 177.8(2) ?
    C8 C9 C10 C11 . . . . -0.3(4) ?
    C9 C10 C11 C12 . . . . -0.4(4) ?
    C8 N2 C12 C11 . . . . -0.6(4) ?
    C10 C11 C12 N2 . . . . 0.9(4) ?
    C20 N3 C13 C14 . . . . -48.6(4) ?
    C20 N3 C13 C18 . . . . 135.1(3) ?
    C18 C13 C14 C15 . . . . -2.0(4) ?
    N3 C13 C14 C15 . . . . -178.4(2) ?
    C13 C14 C15 C16 . . . . 1.1(4) ?
    C14 C15 C16 C17 . . . . 0.7(4) ?
    C14 C15 C16 C19 . . . . -179.9(3) ?
    C15 C16 C17 C18 . . . . -1.4(4) ?
    C19 C16 C17 C18 . . . . 179.2(2) ?
    C16 C17 C18 C13 . . . . 0.4(4) ?
    C14 C13 C18 C17 . . . . 1.3(4) ?
    N3 C13 C18 C17 . . . . 177.8(2) ?
    C24 N4 C20 N3 . . . . 177.5(2) ?
    C24 N4 C20 C21 . . . . -0.7(4) ?
    C13 N3 C20 N4 . . . . 176.3(2) ?
    C13 N3 C20 C21 . . . . -5.5(4) ?
    N4 C20 C21 C22 . . . . 0.5(4) ?
    N3 C20 C21 C22 . . . . -177.5(2) ?
    C20 C21 C22 C23 . . . . 0.1(4) ?
    C21 C22 C23 C24 . . . . -0.6(4) ?
    C20 N4 C24 C23 . . . . 0.2(4) ?
    C22 C23 C24 N4 . . . . 0.5(4) ?
loop_
    _geom_hbond_atom_site_label_D
    _geom_hbond_atom_site_label_H
    _geom_hbond_atom_site_label_A
    _geom_hbond_site_symmetry_A
    _geom_hbond_distance_DH
    _geom_hbond_distance_HA
    _geom_hbond_distance_DA
    _geom_hbond_angle_DHA
    _geom_hbond_publ_flag
    N1 H1n N2 3_565 0.880(10)
                            2.060(10)
                                    2.944(3) 174(3) yes
    N3 H3n N4 3_666 0.910(10)
                            2.08(2) 2.949(3) 159(3) yes
