# Supplementary material for: N-(2-Pyrid­yl)-4-toluidine
Source: Acta Crystallogr Sect E Struct Rep Online. 2008 Nov 26;64(Pt 12):o2441. doi: 10.1107/S1600536808037306 (PMC2960016; doi:10.1107/S1600536808037306)
Supplement: Supplementary file 2 [file e-64-o2441-Isup2.hkl]

# 
# h,k,l, Fc-squared, Fo-squared, sigma(Fo-squared) and status flag 
# 
data_I
_shelx_title '  P21/c' 
_shelx_refln_list_code          4 
_shelx_F_calc_maximum      246.55 
_exptl_crystal_F_000       784.00 
_reflns_d_resolution_high  0.7696 
 
loop_ 
 _symmetry_equiv_pos_as_xyz 
 'x, y, z' 
 '-x, y+1/2, -z+1/2' 
 '-x, -y, -z' 
 'x, -y-1/2, z-1/2' 
 
_cell_length_a    18.2260 
_cell_length_b    10.5680 
_cell_length_c    10.6005 
_cell_angle_alpha  90.000 
_cell_angle_beta   95.364 
_cell_angle_gamma  90.000 
 
_shelx_F_squared_multiplier     1.000 
 
loop_ 
 _refln_index_h 
 _refln_index_k 
 _refln_index_l 
 _refln_F_squared_calc 
 _refln_F_squared_meas 
 _refln_F_squared_sigma 
 _refln_observed_status 
   1   0   0       18.10       -0.36      0.24 o 
   2   0   0     2264.75     1929.85     92.83 o 
   3   0   0       11.47        3.03      4.78 o 
   4   0   0     2650.94     2444.37    119.47 o 
   5   0   0        4.63       -4.66      3.11 o 
   6   0   0     2730.99     1387.02     68.46 o 
   7   0   0       75.84       76.81     13.01 o 
   8   0   0    12875.74    13029.18    429.80 o 
   9   0   0      408.69      426.00     20.23 o 
  10   0   0     5081.40     5080.21    171.84 o 
  11   0   0       26.70       43.39      7.89 o 
  12   0   0        0.14       -1.27      5.68 o 
  13   0   0        2.23        1.03      6.62 o 
  14   0   0      143.84      171.43     11.07 o 
  15   0   0        3.18        2.57      6.54 o 
  16   0   0      823.52      694.22     23.63 o 
  17   0   0      162.80      139.76     11.65 o 
  18   0   0      348.75      243.22     25.07 o 
  19   0   0      104.54      134.26     19.96 o 
  20   0   0        0.83       20.82     11.27 o 
  21   0   0       42.32       74.83     18.35 o 
  22   0   0       10.27      -25.23     18.50 o 
  23   0   0        0.11      -19.24     20.79 o 
   1   1   0       52.43       89.93      3.53 o 
   2   1   0     1354.50      991.21     18.10 o 
   3   1   0      883.69      941.23     17.48 o 
   4   1   0       35.97       24.31      2.57 o 
   5   1   0       38.13       43.72      3.38 o 
   6   1   0      254.95      226.51      6.94 o 
   7   1   0      978.80      996.43     21.26 o 
   8   1   0     1060.77     1110.34     23.86 o 
   9   1   0      714.52      805.42     18.56 o 
  10   1   0      194.58      237.29      8.72 o 
  11   1   0      412.19      438.25     12.54 o 
  12   1   0      107.88      119.93      7.36 o 
  13   1   0       84.35       85.59      6.70 o 
  14   1   0        2.05       -2.86      4.21 o 
  15   1   0       38.41       34.97      5.39 o 
  16   1   0       92.26       79.22      7.94 o 
  17   1   0       18.68        3.59      5.79 o 
  18   1   0       15.90       17.47      6.83 o 
  19   1   0        3.07        4.52      6.99 o 
  20   1   0        0.61      -12.35      8.72 o 
  21   1   0        0.00       -5.25      9.65 o 
  22   1   0        0.02        6.57     11.14 o 
  23   1   0        0.37        0.64     16.83 o 
   0   2   0    12913.52    13828.12    357.99 o 
   1   2   0       19.26       30.23      3.37 o 
   2   2   0    29634.37    30124.32    560.03 o 
   3   2   0       27.40       29.98      2.83 o 
   4   2   0     1687.69     1510.97     30.37 o 
   5   2   0       17.68       18.63      2.56 o 
   6   2   0      122.74      145.64      5.53 o 
   7   2   0      122.62      121.96      7.49 o 
   8   2   0      736.92      888.05     19.84 o 
   9   2   0        0.17        3.35      3.12 o 
  10   2   0     3747.89     3977.30     77.89 o 
  11   2   0        2.61       -3.37      3.46 o 
  12   2   0      255.71      316.13     14.18 o 
  13   2   0       38.52       37.70      5.54 o 
  14   2   0       87.36       96.73      7.49 o 
  15   2   0       39.45       53.80      9.05 o 
  16   2   0      626.95      641.67     18.59 o 
  17   2   0       10.90       19.07      6.97 o 
  18   2   0       23.52       21.62      9.12 o 
  19   2   0       25.66       28.04      9.68 o 
  20   2   0       14.67        6.64      9.86 o 
  21   2   0       15.13       19.64     10.86 o 
  22   2   0       49.33       59.63     15.69 o 
  23   2   0        0.07        7.61     11.13 o 
   1   3   0     4844.75     4534.58     78.90 o 
   2   3   0      948.74      695.35     15.18 o 
   3   3   0     1215.94     1194.96     27.28 o 
   4   3   0      170.97      150.22      6.47 o 
   5   3   0        3.12        6.52      2.61 o 
   6   3   0        2.67        0.20      2.58 o 
   7   3   0       17.05       16.28      3.58 o 
   8   3   0      118.87      117.75      5.83 o 
   9   3   0      941.24      934.78     19.80 o 
  10   3   0      253.48      239.97      9.02 o 
  11   3   0       31.16       17.86      4.38 o 
  12   3   0      115.42      132.63      7.70 o 
  13   3   0      259.47      291.88     11.17 o 
  14   3   0        3.50       -3.20      4.89 o 
  15   3   0       19.72       10.44      6.53 o 
  16   3   0      252.39      260.35     15.98 o 
  17   3   0      152.11      143.90     21.70 o 
  18   3   0       28.81       42.51     12.21 o 
  19   3   0        6.88       14.95      9.48 o 
  20   3   0        7.94       11.31     10.19 o 
  21   3   0        1.61        3.15     10.53 o 
  22   3   0        2.08        0.43     11.16 o 
  23   3   0        0.17       -2.69     11.76 o 
   0   4   0     5580.76     6089.29    160.24 o 
   1   4   0       50.61       44.34      3.24 o 
   2   4   0      389.50      450.43     11.33 o 
   3   4   0       96.74       90.12      5.38 o 
   4   4   0     4130.52     4297.73     91.16 o 
   5   4   0       32.95       36.75      4.48 o 
   6   4   0      214.05      187.78      7.30 o 
   7   4   0       40.48       45.06      4.40 o 
   8   4   0      946.74     1054.34     23.88 o 
   9   4   0       40.38       54.26      6.23 o 
  10   4   0      235.43      242.36      9.55 o 
  11   4   0      106.06      107.80      7.36 o 
  12   4   0      636.61      631.05     19.04 o 
  13   4   0      237.32      266.31     14.85 o 
  14   4   0      456.95      528.11     18.16 o 
  15   4   0      250.46      246.18     18.95 o 
  16   4   0       33.19       30.35     14.27 o 
  17   4   0       51.65       58.91     23.64 o 
  18   4   0        2.89        9.48     14.14 o 
  19   4   0        1.77       11.39      9.79 o 
  20   4   0        0.14       -2.07      9.62 o 
  21   4   0        4.67        4.28     10.94 o 
  22   4   0       53.84      102.79     15.60 o 
   1   5   0     4643.65     4550.01     80.39 o 
   2   5   0     1268.25     1018.32     20.57 o 
   3   5   0     1395.24     1369.56     28.87 o 
   4   5   0        0.36        4.00      3.84 o 
   5   5   0      240.21      336.62     12.88 o 
   6   5   0      288.79      348.24     11.60 o 
   7   5   0        0.02       -0.54      3.29 o 
   8   5   0      159.62      157.88      8.12 o 
   9   5   0      796.37      807.65     21.91 o 
  10   5   0      112.05      120.36      9.37 o 
  11   5   0      290.03      263.66     10.71 o 
  12   5   0      544.41      538.48     18.09 o 
  13   5   0      406.61      448.01     18.93 o 
  14   5   0      197.31      197.63     21.36 o 
  15   5   0      590.70      663.98     41.55 o 
  16   5   0       44.97       53.63     12.64 o 
  17   5   0       13.08        0.73     10.05 o 
  18   5   0        1.43       15.64     11.37 o 
  19   5   0       18.47        1.90     11.18 o 
  20   5   0        0.89        0.78     11.79 o 
  21   5   0        0.25        3.24     13.17 o 
   0   6   0      805.73      946.35     26.64 o 
   1   6   0      221.63      221.08      8.18 o 
   2   6   0      179.61      219.96      7.66 o 
   3   6   0        0.01        0.88      2.82 o 
   4   6   0      365.00      385.61     14.56 o 
   5   6   0       68.77       72.06      7.00 o 
   6   6   0       16.42        5.34      4.84 o 
   7   6   0       44.38       43.87      5.68 o 
   8   6   0      134.70      129.89     14.57 o 
   9   6   0       34.48       30.05      8.16 o 
  10   6   0       88.97       81.49      8.95 o 
  11   6   0       45.97       46.66      8.12 o 
  12   6   0      211.20      204.91     18.05 o 
  13   6   0       12.99        8.95      6.92 o 
  14   6   0       20.59       14.07      9.58 o 
  15   6   0       51.15       45.53     15.09 o 
  16   6   0        4.93       17.65     11.56 o 
  17   6   0        2.04       -1.15     10.38 o 
  18   6   0        7.39       20.07     12.32 o 
  19   6   0        2.34      -14.57     13.82 o 
  20   6   0        7.91        9.17     15.76 o 
  21   6   0        2.88       10.87     17.44 o 
   1   7   0      391.86      396.23     11.22 o 
   2   7   0      144.32      108.02      6.02 o 
   3   7   0      365.77      316.43     10.00 o 
   4   7   0       26.79       36.19      5.44 o 
   5   7   0       66.61      111.73      7.64 o 
   6   7   0        6.59        5.60      5.45 o 
   7   7   0      333.70      354.12     13.63 o 
   8   7   0        6.21        1.92      5.84 o 
   9   7   0        4.55       -0.05      6.01 o 
  10   7   0       38.13       49.19     16.36 o 
  11   7   0      121.52      114.84     19.57 o 
  12   7   0      604.00      638.09     24.18 o 
  13   7   0      114.39      110.74     13.58 o 
  14   7   0       69.99       69.23     17.07 o 
  15   7   0       23.45       29.99     14.68 o 
  16   7   0       17.69       -2.31     13.76 o 
  17   7   0        5.14       -8.87     16.28 o 
  18   7   0       30.52       65.46     20.88 o 
  19   7   0        0.00       14.78     16.87 o 
  20   7   0        2.34       22.36     18.70 o 
   0   8   0      253.74      308.81     14.11 o 
   1   8   0        3.06        1.76      3.80 o 
   2   8   0       28.88       15.72      4.41 o 
   3   8   0       11.96       10.37      4.34 o 
   4   8   0      354.34      397.31     14.61 o 
   5   8   0        0.19       -0.82      4.82 o 
   6   8   0       87.65       97.71      8.13 o 
   7   8   0        3.46       -0.84      6.13 o 
   8   8   0        2.30       -6.85      6.18 o 
   9   8   0       27.57       38.24      9.91 o 
  10   8   0        8.05       -2.99      8.35 o 
  11   8   0       85.73      116.15     13.27 o 
  12   8   0       22.70       21.01      8.84 o 
  13   8   0      289.21      258.86     31.80 o 
  14   8   0        5.86       22.17     13.95 o 
  15   8   0       43.65       28.27     15.50 o 
  16   8   0        0.48        8.09     14.05 o 
  17   8   0        8.06        3.71     15.85 o 
  18   8   0       11.60       45.81     18.91 o 
  19   8   0        7.37       30.75     18.27 o 
   1   9   0        0.49        4.55      4.87 o 
   2   9   0       74.13       60.61      5.84 o 
   3   9   0        3.64        1.52      4.70 o 
   4   9   0       82.06       95.09     10.01 o 
   5   9   0       14.20       14.89      7.43 o 
   6   9   0       29.36       28.48      8.15 o 
   7   9   0        0.88       13.20      9.58 o 
   8   9   0        0.00        4.64      7.44 o 
   9   9   0        1.44       12.87      8.54 o 
  10   9   0       34.31       14.03     10.42 o 
  11   9   0        0.74        1.92     11.51 o 
  12   9   0       19.79       28.41      9.55 o 
  13   9   0       18.63       -5.78     13.16 o 
  14   9   0       43.80       79.86     20.23 o 
  15   9   0        0.02       11.52     15.33 o 
  16   9   0        6.10       10.35     16.25 o 
  17   9   0        1.70       -8.55     15.45 o 
   0  10   0      149.55      195.09     15.80 o 
   1  10   0        0.59        6.12      6.01 o 
   2  10   0      541.89      522.52     18.22 o 
   3  10   0       13.63        6.59      6.86 o 
   4  10   0       57.86       76.96      9.29 o 
   5  10   0       21.85       21.07      8.37 o 
   6  10   0        1.15       -2.49      7.72 o 
   7  10   0        9.03        0.85      8.06 o 
   8  10   0        1.27       -1.22      8.10 o 
   9  10   0       26.80       24.47      9.76 o 
  10  10   0       15.44       11.21     11.18 o 
  11  10   0        0.56       -4.33     10.93 o 
  12  10   0        1.13        2.72     11.14 o 
  13  10   0       13.08       22.88     17.61 o 
  14  10   0        1.06       24.98     16.45 o 
  15  10   0        4.30       19.75     17.45 o 
  16  10   0        2.88       -7.56     18.75 o 
   1  11   0       18.20        4.44      9.43 o 
   2  11   0        1.00       25.72     11.87 o 
   3  11   0      108.58      102.75     15.88 o 
   4  11   0       89.17       81.35     14.79 o 
   5  11   0       51.77       53.67      9.83 o 
   6  11   0       38.44       49.92     10.88 o 
   7  11   0       41.89       41.98     11.93 o 
   8  11   0       20.80        8.70      9.48 o 
   9  11   0       29.46       14.55     10.37 o 
  10  11   0       44.56       10.31     12.68 o 
  11  11   0       35.72       45.31     16.46 o 
  12  11   0       23.58       42.38     17.44 o 
  13  11   0       26.71       40.91     18.93 o 
  14  11   0       36.80       26.05     18.58 o 
   0  12   0     1995.61     2128.99     88.97 o 
   1  12   0       91.34       83.16     16.72 o 
   2  12   0      323.29      370.24     38.01 o 
   3  12   0       14.35       23.35     13.11 o 
   4  12   0       78.96       68.27     15.62 o 
   5  12   0       81.19       90.57     17.09 o 
   6  12   0        2.44       -9.13     11.92 o 
   7  12   0        0.23       -1.15     13.14 o 
   8  12   0       54.65       89.13     19.23 o 
   9  12   0        0.45       -1.53     16.34 o 
  10  12   0        5.71        5.71     23.19 o 
  11  12   0       30.57        7.47     16.70 o 
   1  13   0      112.38       97.99     23.59 o 
   2  13   0      361.18      398.88     34.91 o 
   3  13   0      195.57      246.12     39.26 o 
   4  13   0       42.62       51.47     17.00 o 
   5  13   0        0.85        0.18     14.41 o 
   6  13   0       46.61       43.72     16.83 o 
   7  13   0       72.76       83.44     24.43 o 
 -23   1   1       25.89       37.87     18.39 o 
 -22   1   1        2.53       24.90     31.76 o 
 -21   1   1        0.00        1.87      9.89 o 
 -20   1   1        2.05        2.43      8.95 o 
 -19   1   1       32.87       38.55      8.82 o 
 -18   1   1        0.00        0.03      5.92 o 
 -17   1   1        8.57       12.37      5.74 o 
 -16   1   1        1.00        2.04      5.14 o 
 -15   1   1       20.30        6.83      4.88 o 
 -14   1   1       12.20        8.36      4.56 o 
 -13   1   1        0.07       -0.65      3.93 o 
 -12   1   1       11.36        9.18      3.78 o 
 -11   1   1       31.48       30.72      4.00 o 
 -10   1   1       77.93       95.61      5.82 o 
  -9   1   1       12.09       10.95      3.53 o 
  -8   1   1       94.10      102.78      6.63 o 
  -7   1   1       66.37       74.00      4.90 o 
  -6   1   1       46.96       53.13      4.11 o 
  -5   1   1       97.91      123.95      4.86 o 
  -4   1   1        7.17       13.39      3.32 o 
  -3   1   1     1732.46     1692.43     30.21 o 
  -2   1   1      624.07      499.77     11.53 o 
  -1   1   1     2706.21     2934.70     51.88 o 
   0   1   1        5.60       -4.50      3.00 o 
   1   1   1     2965.88     2602.69     60.32 o 
   2   1   1     1212.53      961.98     19.29 o 
   3   1   1      768.06      716.63     18.78 o 
   4   1   1        5.76        6.25      2.98 o 
   5   1   1      109.95      114.60      5.64 o 
   6   1   1       39.65       57.15      3.95 o 
   7   1   1      134.83      151.49      6.45 o 
   8   1   1      357.12      363.68     11.06 o 
   9   1   1       11.30        6.72      3.40 o 
  10   1   1      506.50      565.59     15.91 o 
  11   1   1       22.03       19.63      4.60 o 
  12   1   1        3.56        5.87      5.36 o 
  13   1   1       89.17      101.15      7.13 o 
  14   1   1       55.87       67.30      6.72 o 
  15   1   1        1.82        0.34      6.23 o 
  16   1   1       93.16       88.88      9.72 o 
  17   1   1        3.97       15.31      7.19 o 
  18   1   1      149.55      177.10     15.90 o 
  19   1   1        6.34       -3.20      7.13 o 
  20   1   1        2.62        1.00      7.69 o 
  21   1   1        0.47       21.36     10.50 o 
  22   1   1        0.14       -4.69     10.04 o 
  23   1   1        8.63       -2.00     11.33 o 
 -23   2   1        0.76        4.35     13.97 o 
 -22   2   1       10.60       21.70     11.48 o 
 -21   2   1       25.40       17.40     10.68 o 
 -20   2   1        5.46       -5.60      8.46 o 
 -19   2   1       35.08       33.42      8.84 o 
 -18   2   1        7.35       -4.43      7.28 o 
 -17   2   1      346.23      389.34     18.41 o 
 -16   2   1       37.81       40.24      6.40 o 
 -15   2   1        9.41        3.77      5.00 o 
 -14   2   1       34.36       27.18      5.24 o 
 -13   2   1       84.67       94.91      6.41 o 
 -12   2   1      233.94      265.11      9.36 o 
 -11   2   1      154.75      191.45      8.17 o 
 -10   2   1        0.06        2.71      3.65 o 
  -9   2   1     2077.20     2136.13     47.19 o 
  -8   2   1        2.78       20.59      3.44 o 
  -7   2   1      116.72      113.97      4.73 o 
  -6   2   1       99.75      101.88      4.64 o 
  -5   2   1        0.70        2.58      1.94 o 
  -4   2   1      377.46      358.51     11.48 o 
  -3   2   1      121.12       96.61      5.91 o 
  -2   2   1     1547.21     1377.58     30.12 o 
  -1   2   1     5421.10     4800.04     99.68 o 
   0   2   1     7052.22     7165.52    124.00 o 
   1   2   1     3204.45     2947.59     56.02 o 
   2   2   1     1692.00     2032.74     43.00 o 
   3   2   1       28.49       11.37      2.31 o 
   4   2   1       19.85       19.91      2.71 o 
   5   2   1        3.64        1.77      2.16 o 
   6   2   1      460.47      446.86     10.30 o 
   7   2   1       44.16       39.24      3.37 o 
   8   2   1      445.18      468.09     12.25 o 
   9   2   1      362.55      402.98     11.38 o 
  10   2   1        8.64        3.84      3.36 o 
  11   2   1        5.92        2.20      3.63 o 
  12   2   1       17.44        9.02      4.20 o 
  13   2   1        0.36       -4.04      4.28 o 
  14   2   1       34.30       38.83      6.19 o 
  15   2   1       22.74       24.32      7.28 o 
  16   2   1       43.30       43.80      9.62 o 
  17   2   1       36.13       31.65      8.23 o 
  18   2   1       55.96       53.06     12.58 o 
  19   2   1       13.84       29.52      8.76 o 
  20   2   1        0.04       12.55      9.78 o 
  21   2   1        1.28        2.11     10.98 o 
  22   2   1        0.74       -4.81     11.15 o 
  23   2   1        0.25       19.04     12.41 o 
 -23   3   1        2.10       15.25     14.42 o 
 -22   3   1        8.99       56.91     15.40 o 
 -21   3   1        0.09       -1.73     10.35 o 
 -20   3   1        0.00        9.57      9.64 o 
 -19   3   1        0.00        4.03      9.16 o 
 -18   3   1       32.38       34.32      9.79 o 
 -17   3   1       54.50       60.19      9.76 o 
 -16   3   1      152.05      167.35     16.42 o 
 -15   3   1      161.18      189.95     14.63 o 
 -14   3   1      540.61      585.19     16.72 o 
 -13   3   1      267.72      284.25     10.99 o 
 -12   3   1      618.76      656.33     17.25 o 
 -11   3   1      230.05      210.37      9.23 o 
 -10   3   1      469.79      478.64     18.34 o 
  -9   3   1      113.44      127.10      5.78 o 
  -8   3   1      496.45      546.84     12.68 o 
  -7   3   1      335.81      313.01      9.39 o 
  -6   3   1       88.67       74.16      6.91 o 
  -5   3   1        0.39       -3.25      2.25 o 
  -4   3   1     1502.02     1575.81     39.40 o 
  -3   3   1      178.64      210.28      8.64 o 
  -2   3   1     4417.70     4544.40     94.33 o 
  -1   3   1     9162.32     9194.44    170.87 o 
   0   3   1     5940.96     6425.28    104.37 o 
   1   3   1     1747.64     1918.31     34.78 o 
   2   3   1     3073.91     3211.29     61.05 o 
   3   3   1     1614.79     1558.64     31.42 o 
   4   3   1     1677.61     1785.48     35.95 o 
   5   3   1       90.21       85.85      4.65 o 
   6   3   1        9.30        4.00      3.97 o 
   7   3   1       40.29       32.28      3.73 o 
   8   3   1       17.64       23.88      4.46 o 
   9   3   1        1.28       -0.16      3.41 o 
  10   3   1      505.35      469.25     14.66 o 
  11   3   1      195.66      201.08      9.60 o 
  12   3   1       75.16       89.35      6.69 o 
  13   3   1        2.88        0.88      4.73 o 
  14   3   1      626.87      527.78     21.37 o 
  15   3   1      335.11      305.74     23.20 o 
  16   3   1        7.33        1.40      7.01 o 
  17   3   1        0.56        5.69      8.35 o 
  18   3   1       64.50       52.16     23.41 o 
  19   3   1       12.89        6.78     10.67 o 
  20   3   1        1.70        7.98      9.80 o 
  21   3   1        2.07        3.66     10.58 o 
  22   3   1        5.80       19.04     12.22 o 
 -22   4   1        6.59       -0.30     16.77 o 
 -21   4   1        0.86        4.34     15.45 o 
 -20   4   1        0.52       17.46     11.75 o 
 -19   4   1       32.28       64.77     11.85 o 
 -18   4   1       10.54        7.29      8.69 o 
 -17   4   1      134.42      139.30     24.78 o 
 -16   4   1       35.71       31.89      7.77 o 
 -15   4   1      123.70      131.57     11.84 o 
 -14   4   1       98.95      123.93     16.22 o 
 -13   4   1       87.19       83.90      9.37 o 
 -12   4   1       13.09       25.56      7.61 o 
 -11   4   1       44.53       47.36      9.26 o 
 -10   4   1       36.45       24.17      4.47 o 
  -9   4   1      315.49      317.76     10.36 o 
  -8   4   1       22.25       10.06      3.70 o 
  -7   4   1      110.91      127.24      6.43 o 
  -6   4   1      933.46      882.71     21.76 o 
  -5   4   1       48.68       73.05      4.93 o 
  -4   4   1      320.36      294.36     11.25 o 
  -3   4   1      512.32      539.91     16.52 o 
  -2   4   1      576.77      447.59     11.02 o 
  -1   4   1     2947.67     2766.57     49.54 o 
   0   4   1      212.87      172.49      5.72 o 
   1   4   1     2022.88     1957.60     33.72 o 
   2   4   1      130.77      278.11      9.16 o 
   3   4   1      686.04      733.51     16.81 o 
   4   4   1      832.33      928.76     20.63 o 
   5   4   1      728.19      748.35     19.13 o 
   6   4   1      671.52      653.19     17.37 o 
   7   4   1       11.55        3.11      3.27 o 
   8   4   1      378.15      359.00     11.02 o 
   9   4   1      931.41      973.24     22.71 o 
  10   4   1       73.79       67.59      5.89 o 
  11   4   1       15.53       25.13      4.90 o 
  12   4   1       67.82       92.16      7.86 o 
  13   4   1      835.34      800.53     30.46 o 
  14   4   1       25.97       22.14      9.39 o 
  15   4   1        4.93        4.61      8.93 o 
  16   4   1       61.29       77.43     15.50 o 
  17   4   1        4.91        3.39     11.35 o 
  18   4   1        7.05       20.72     11.37 o 
  19   4   1       30.52       26.11     12.42 o 
  20   4   1       11.33       13.84     16.48 o 
  21   4   1       44.93       68.68     15.21 o 
  22   4   1        1.77       11.03     12.30 o 
 -22   5   1       38.32       30.43     18.64 o 
 -21   5   1        0.94       28.77     17.27 o 
 -20   5   1        5.54       -5.00     14.41 o 
 -19   5   1        0.24        9.48     32.07 o 
 -18   5   1        8.46        4.62     14.40 o 
 -17   5   1       43.09       58.84     13.20 o 
 -16   5   1      113.02      127.46     14.41 o 
 -15   5   1      212.80      184.74     15.58 o 
 -14   5   1      190.83      168.44     33.58 o 
 -13   5   1      654.67      600.92     46.95 o 
 -12   5   1      817.04      878.22     42.72 o 
 -11   5   1        3.71       11.82      6.33 o 
 -10   5   1      104.50      109.19      8.97 o 
  -9   5   1       54.60       52.65      5.55 o 
  -8   5   1        0.88       -3.36      4.53 o 
  -7   5   1      286.52      324.12     11.15 o 
  -6   5   1       19.87       27.58      4.30 o 
  -5   5   1     1174.87     1237.49     33.56 o 
  -4   5   1     1057.68     1113.38     30.53 o 
  -3   5   1       20.76        6.55      3.61 o 
  -2   5   1     1512.31     1713.99     34.80 o 
  -1   5   1     1585.12     1575.96     29.94 o 
   0   5   1      696.61      842.86     17.57 o 
   1   5   1       52.30       63.12      6.55 o 
   2   5   1     1371.10     1470.84     28.24 o 
   3   5   1        0.23        9.34      3.00 o 
   4   5   1      246.57      370.05     10.98 o 
   5   5   1       97.16      142.74      6.85 o 
   6   5   1      396.15      387.89     12.69 o 
   7   5   1       62.51       75.05      6.14 o 
   8   5   1       19.06       13.61      4.19 o 
   9   5   1      100.83      125.13      7.48 o 
  10   5   1      667.23      593.71     16.52 o 
  11   5   1      602.25      636.49     18.35 o 
  12   5   1       37.51       23.75      5.93 o 
  13   5   1      618.90      591.36     19.36 o 
  14   5   1     1325.31     1367.59     48.30 o 
  15   5   1        1.10       15.32      9.85 o 
  16   5   1        2.18       20.60     10.63 o 
  17   5   1        7.67        3.88     10.53 o 
  18   5   1       14.53       12.61     15.32 o 
  19   5   1        9.73       13.13     11.92 o 
  20   5   1        0.14       -2.82     12.34 o 
  21   5   1        0.51       -6.82     13.79 o 
 -21   6   1       90.07      119.18     23.58 o 
 -20   6   1        7.77        2.42     15.78 o 
 -19   6   1        2.89       16.35     15.35 o 
 -18   6   1        3.10        9.80     13.65 o 
 -17   6   1        1.86       14.28     13.60 o 
 -16   6   1       13.61       -1.36     12.40 o 
 -15   6   1      558.31      665.09     54.18 o 
 -14   6   1       18.05       12.76      9.67 o 
 -13   6   1     2004.85     2089.82     97.57 o 
 -12   6   1        1.16       15.25      8.76 o 
 -11   6   1      307.71      295.90     37.80 o 
 -10   6   1      128.44      134.02     10.64 o 
  -9   6   1      294.20      307.34     35.47 o 
  -8   6   1       43.50       20.97      6.21 o 
  -7   6   1        1.15        3.90      4.26 o 
  -6   6   1      350.11      375.58     15.18 o 
  -5   6   1      212.26      186.61     10.50 o 
  -4   6   1     1628.51     1749.93     40.33 o 
  -3   6   1        1.78        4.48      3.59 o 
  -2   6   1     1457.11     1710.96     35.39 o 
  -1   6   1     1917.45     1802.89     34.45 o 
   0   6   1      115.78      144.75      6.21 o 
   1   6   1     2448.81     2386.24     44.42 o 
   2   6   1     1259.04     1057.47     20.66 o 
   3   6   1        1.66        4.88      3.05 o 
   4   6   1     2577.92     2761.11     60.85 o 
   5   6   1      409.23      420.10     12.84 o 
   6   6   1      892.28      914.03     24.26 o 
   7   6   1      171.99      168.37     10.86 o 
   8   6   1       89.53      104.38      7.22 o 
   9   6   1      144.90      163.74     12.08 o 
  10   6   1       97.87       90.38      7.49 o 
  11   6   1       28.92       20.17      5.72 o 
  12   6   1      397.85      421.84     24.40 o 
  13   6   1      199.60      142.07     14.98 o 
  14   6   1       76.83      108.76     15.03 o 
  15   6   1       81.34       56.95     13.34 o 
  16   6   1       71.96       75.48     14.67 o 
  17   6   1       46.16       37.73     13.11 o 
  18   6   1        4.06        1.18     11.60 o 
  19   6   1       61.97       65.43     15.11 o 
  20   6   1        1.67       -7.26     12.55 o 
 -20   7   1       13.61       38.00     18.63 o 
 -19   7   1        0.14      -13.37     13.49 o 
 -18   7   1        0.22       18.17     30.41 o 
 -17   7   1       24.74       49.95     17.07 o 
 -16   7   1       29.56       26.25     15.36 o 
 -15   7   1       22.37       19.49      9.06 o 
 -14   7   1       59.84       66.60     12.63 o 
 -13   7   1      197.50      187.32     20.32 o 
 -12   7   1        1.81       11.91      7.80 o 
 -11   7   1     1681.69     1815.03     53.46 o 
 -10   7   1       41.18       41.40      8.63 o 
  -9   7   1       67.92       89.85     10.18 o 
  -8   7   1      138.94      174.20     16.26 o 
  -7   7   1      251.23      255.71     19.40 o 
  -6   7   1      150.75      171.21      9.30 o 
  -5   7   1      312.96      363.01     13.29 o 
  -4   7   1        9.42        6.98      4.47 o 
  -3   7   1     1684.02     1704.97     35.96 o 
  -2   7   1       55.67       44.47      4.64 o 
  -1   7   1      338.06      348.65     10.36 o 
   0   7   1      158.05      132.12      6.42 o 
   1   7   1      247.31      256.83      9.53 o 
   2   7   1      108.65      119.40      5.99 o 
   3   7   1       48.09       71.29      6.28 o 
   4   7   1        7.52       21.93      4.51 o 
   5   7   1       29.28       19.66      6.17 o 
   6   7   1       66.23       64.45      7.34 o 
   7   7   1       82.10       74.04      8.12 o 
   8   7   1       80.28      101.93      8.35 o 
   9   7   1       67.58       72.16      7.15 o 
  10   7   1       21.25       24.62      9.68 o 
  11   7   1       59.00       67.94      8.59 o 
  12   7   1      358.40      403.68     17.24 o 
  13   7   1      418.88      361.72     40.29 o 
  14   7   1      222.27      290.34     32.30 o 
  15   7   1      381.52      298.45     27.21 o 
  16   7   1       22.99       34.25     12.88 o 
  17   7   1       44.56       72.91     15.52 o 
  18   7   1        7.86        3.93     12.08 o 
  19   7   1        9.00       21.05     14.09 o 
  20   7   1        6.54        1.04     13.80 o 
 -19   8   1       80.71       65.19     20.79 o 
 -18   8   1       18.46       24.74     16.45 o 
 -17   8   1      233.62      213.86     38.27 o 
 -16   8   1        7.68      -13.72     13.85 o 
 -15   8   1       61.56       94.78     28.80 o 
 -14   8   1        2.72      -10.25     10.08 o 
 -13   8   1        9.04       15.83     10.38 o 
 -12   8   1       30.18       28.15     10.59 o 
 -11   8   1      188.02      163.00     13.36 o 
 -10   8   1       15.82       22.22      8.75 o 
  -9   8   1      369.71      372.14     18.05 o 
  -8   8   1       17.88       25.19      7.78 o 
  -7   8   1      101.57       77.16      9.80 o 
  -6   8   1       59.42       56.45      8.59 o 
  -5   8   1        0.27       -9.09      7.14 o 
  -4   8   1      263.27      293.66     12.26 o 
  -3   8   1      298.03      272.16     10.32 o 
  -2   8   1       77.10      105.54      6.83 o 
  -1   8   1     2822.86     2707.50     51.15 o 
   0   8   1      427.70      439.10     17.82 o 
   1   8   1     2931.06     2830.63     50.28 o 
   2   8   1       67.41      118.97      6.62 o 
   3   8   1      128.61       97.80      6.16 o 
   4   8   1       30.37       36.56      5.71 o 
   5   8   1       40.05       46.50      6.50 o 
   6   8   1       48.11       54.91      8.07 o 
   7   8   1      146.57      150.00     11.10 o 
   8   8   1      134.83      143.90     13.04 o 
   9   8   1      299.65      256.40     14.89 o 
  10   8   1        0.00        0.57      7.30 o 
  11   8   1      225.16      228.98     17.35 o 
  12   8   1        6.82       -1.61     11.63 o 
  13   8   1       23.13        7.09     12.65 o 
  14   8   1        6.75       24.11     15.40 o 
  15   8   1       75.72       73.74     18.60 o 
  16   8   1        6.99       -3.90     14.22 o 
  17   8   1      157.70      142.32     23.37 o 
  18   8   1        4.04       -9.61     35.93 o 
 -17   9   1       34.86       24.41     18.66 o 
 -16   9   1        0.70       13.72     16.06 o 
 -15   9   1      266.05      280.86     37.81 o 
 -14   9   1        2.79        9.34     14.20 o 
 -13   9   1      121.08      111.30     25.36 o 
 -12   9   1       35.98       45.13     10.81 o 
 -11   9   1       13.21        1.14      8.53 o 
 -10   9   1        5.68        0.63      8.40 o 
  -9   9   1        2.15       -6.61      7.35 o 
  -8   9   1      127.75      102.40     11.16 o 
  -7   9   1      120.00      107.48     11.25 o 
  -6   9   1       14.29       20.80      7.73 o 
  -5   9   1       21.90       13.03      7.19 o 
  -4   9   1      100.39       94.99     10.10 o 
  -3   9   1      655.09      665.64     28.69 o 
  -2   9   1       35.11       26.66      7.40 o 
  -1   9   1       90.54       77.91      7.87 o 
   0   9   1      228.40      226.86      9.16 o 
   1   9   1       12.62        5.57      4.69 o 
   2   9   1      155.20      144.26      7.73 o 
   3   9   1     1475.50     1486.30     29.58 o 
   4   9   1      102.71      125.91      8.78 o 
   5   9   1      249.10      260.47     11.90 o 
   6   9   1        0.00        0.17      5.75 o 
   7   9   1      210.57      191.75     13.03 o 
   8   9   1        0.00        5.77      8.57 o 
   9   9   1      214.40      253.78     20.58 o 
  10   9   1      191.48      225.07     30.67 o 
  11   9   1      630.19      625.03     51.95 o 
  12   9   1      100.05       74.99     52.73 o 
  13   9   1      307.24      346.48     33.52 o 
  14   9   1      121.50      130.58     22.05 o 
  15   9   1       20.69       10.39     20.26 o 
  16   9   1        1.24        1.59     19.46 o 
  17   9   1        1.16       34.13     18.55 o 
 -16  10   1       10.53       21.57     18.06 o 
 -15  10   1        0.83        5.85     15.63 o 
 -14  10   1        2.42       23.25     16.30 o 
 -13  10   1      134.37      134.56     31.27 o 
 -12  10   1        2.96       13.23     12.10 o 
 -11  10   1        1.82        4.49      9.48 o 
 -10  10   1       77.99       89.99     12.44 o 
  -9  10   1      491.66      423.52     22.10 o 
  -8  10   1       22.62       19.09      8.84 o 
  -7  10   1      121.13       79.82     11.49 o 
  -6  10   1        0.10       16.38      8.49 o 
  -5  10   1       35.90       60.77     10.17 o 
  -4  10   1       24.84       34.94      8.93 o 
  -3  10   1       54.03       36.47      8.83 o 
  -2  10   1      188.89      219.19     13.11 o 
  -1  10   1      801.69      744.43     24.21 o 
   0  10   1      215.84      229.75     13.82 o 
   1  10   1     1849.21     1727.75     40.32 o 
   2  10   1       25.26       43.10     11.08 o 
   3  10   1       49.58       26.42      7.87 o 
   4  10   1        8.55       15.87      7.40 o 
   5  10   1        2.65       -9.29      6.41 o 
   6  10   1        0.44       -6.94      6.69 o 
   7  10   1       43.69       19.13     10.58 o 
   8  10   1       98.64       83.40     13.13 o 
   9  10   1      331.12      287.47     19.67 o 
  10  10   1        3.85        6.20      9.09 o 
  11  10   1       48.50       33.67     15.72 o 
  12  10   1        0.01       11.37     15.23 o 
  13  10   1        6.11       -2.20     14.62 o 
  14  10   1        4.78       16.30     21.80 o 
  15  10   1        0.45       14.78     17.53 o 
 -14  11   1        0.57       -0.18     18.57 o 
 -13  11   1       45.49       33.24     27.08 o 
 -12  11   1        0.16       -6.93     12.97 o 
 -11  11   1      214.53      228.78     25.18 o 
 -10  11   1       59.64       54.59     12.37 o 
  -9  11   1        1.64       12.06     10.21 o 
  -8  11   1        3.23        3.60      9.77 o 
  -7  11   1      142.30       91.03     12.53 o 
  -6  11   1       42.18       34.53     10.33 o 
  -5  11   1       78.21       83.18     14.54 o 
  -4  11   1      116.93      141.26     14.39 o 
  -3  11   1      302.08      320.50     16.59 o 
  -2  11   1      722.54      706.63     28.36 o 
  -1  11   1      380.98      424.22     21.50 o 
   0  11   1       18.55       22.83     11.60 o 
   1  11   1      557.94      601.39     31.27 o 
   2  11   1       34.80       59.58     12.11 o 
   3  11   1       12.45       13.31      9.81 o 
   4  11   1      149.31      144.07     17.34 o 
   5  11   1       46.83       56.02     23.16 o 
   6  11   1       76.41       57.01     13.86 o 
   7  11   1        3.07       20.60     12.00 o 
   8  11   1       83.27       68.36     10.86 o 
   9  11   1        1.16       -1.95      8.75 o 
  10  11   1       49.89       27.49     16.30 o 
  11  11   1        2.74       19.06     16.47 o 
  12  11   1       60.36      101.50     21.57 o 
  13  11   1        0.85       20.45     16.72 o 
 -11  12   1       25.07       57.84     20.46 o 
 -10  12   1        1.31       -9.00     11.36 o 
  -9  12   1       12.65        4.28     11.34 o 
  -8  12   1        4.59        6.87     11.28 o 
  -7  12   1       12.39        5.06     10.44 o 
  -6  12   1       10.11       26.50     15.59 o 
  -5  12   1       50.50       47.67     14.87 o 
  -4  12   1       25.01       28.67     14.28 o 
  -3  12   1        4.92       14.66     13.44 o 
  -2  12   1       21.60       24.19     12.82 o 
  -1  12   1       20.59       23.39     16.04 o 
   0  12   1      151.97      128.78     18.52 o 
   1  12   1        6.01       29.41     13.75 o 
   2  12   1      216.18      211.45     21.56 o 
   3  12   1       34.29       32.30     13.66 o 
   4  12   1        7.62       27.17     13.61 o 
   5  12   1      159.19      151.78     19.29 o 
   6  12   1       18.70       15.68     13.29 o 
   7  12   1       35.17       34.26     12.20 o 
   8  12   1       29.67       44.45     17.04 o 
   9  12   1        5.92       -9.66     11.88 o 
  10  12   1        1.84       -3.61     16.27 o 
  11  12   1        1.92       -2.94     16.84 o 
  -7  13   1        2.23       -8.54     14.36 o 
  -6  13   1       50.47       53.08     17.75 o 
  -5  13   1        0.89       -0.27     13.92 o 
  -4  13   1      152.02      162.68     21.30 o 
  -3  13   1       72.95       57.37     17.21 o 
  -2  13   1      100.48      131.94     24.90 o 
  -1  13   1      308.66      346.82     27.37 o 
   0  13   1       80.32      107.68     19.60 o 
   1  13   1      110.16      104.18     24.50 o 
   2  13   1       67.46       68.68     21.70 o 
   3  13   1       52.64       56.03     47.68 o 
   4  13   1        1.85       21.44     19.65 o 
   5  13   1       80.72       83.71     17.93 o 
   6  13   1        6.74       14.96     14.79 o 
   7  13   1       10.74       25.63     14.84 o 
 -23   0   2        0.38       40.65     25.90 o 
 -22   0   2       23.12       63.16     26.77 o 
 -21   0   2       49.66       58.10     24.73 o 
 -20   0   2       16.81        9.63     12.81 o 
 -19   0   2       55.51       89.18     12.85 o 
 -18   0   2      126.12      106.70     15.35 o 
 -17   0   2      216.24      190.84     12.87 o 
 -16   0   2      509.44      501.25     19.48 o 
 -15   0   2       19.28       32.07      7.78 o 
 -14   0   2       54.18       77.45     12.93 o 
 -13   0   2        0.07       -5.30      4.91 o 
 -12   0   2      595.92      585.92     22.07 o 
 -11   0   2       91.12      114.05     16.30 o 
 -10   0   2     4445.04     4733.26    129.63 o 
  -9   0   2     3375.63     3437.78    116.68 o 
  -8   0   2     1464.25     1884.77     92.39 o 
  -6   0   2       24.94       32.83     18.07 o 
  -5   0   2      152.52      147.97     23.44 o 
  -4   0   2     2184.21     1806.90     60.36 o 
  -3   0   2      206.70      128.68      7.61 o 
  -2   0   2    26982.20    22986.31    726.86 o 
  -1   0   2     9512.87     8184.39    259.32 o 
   0   0   2     8854.03     8604.26    226.39 o 
   1   0   2     8100.76     6936.09    161.23 o 
   2   0   2    34248.34    32896.67    759.20 o 
   3   0   2       58.85      105.43      9.10 o 
   4   0   2      378.30      413.77     18.59 o 
   5   0   2      139.24      156.94     11.23 o 
   6   0   2      251.97      292.43     21.93 o 
   7   0   2      123.09      153.36     12.04 o 
   8   0   2       50.19       76.74     17.98 o 
   9   0   2     1631.47     1745.13     64.51 o 
  10   0   2     2498.24     2776.22     98.66 o 
  11   0   2      129.41      101.38     16.93 o 
  12   0   2       11.15        7.42      8.98 o 
  13   0   2       35.90       32.78      7.47 o 
  14   0   2      295.64      326.53     23.44 o 
  15   0   2      212.92      202.00     20.06 o 
  16   0   2      722.17      728.87     37.11 o 
  17   0   2      369.52      459.48     50.48 o 
  18   0   2        9.12       -2.10     10.49 o 
  19   0   2       19.09        9.13     11.66 o 
  20   0   2       17.83       -0.68     13.62 o 
  21   0   2        0.05        4.35     16.12 o 
  22   0   2      100.43      200.22     21.06 o 
  23   0   2        3.20       12.27     23.01 o 
 -23   1   2        9.52        3.43     30.50 o 
 -22   1   2       14.11       22.03     16.34 o 
 -21   1   2        2.67        9.26     13.50 o 
 -20   1   2       31.95       25.65     10.09 o 
 -19   1   2        0.93       -8.04      6.99 o 
 -18   1   2       25.42       29.19      7.34 o 
 -17   1   2        7.49        5.97      5.96 o 
 -16   1   2       49.98       41.99      6.32 o 
 -15   1   2       46.97       38.98      5.77 o 
 -14   1   2        0.57       -0.03      4.29 o 
 -13   1   2        0.25       -0.15      4.02 o 
 -12   1   2       39.54       45.76      4.85 o 
 -11   1   2      225.81      253.65      9.19 o 
 -10   1   2        3.07        4.16      3.50 o 
  -9   1   2      501.99      502.25     12.83 o 
  -8   1   2       42.74       50.07      4.07 o 
  -7   1   2     1191.37     1241.96     31.58 o 
  -6   1   2       17.07       18.02      3.66 o 
  -5   1   2      114.45      132.84      6.76 o 
  -4   1   2      102.28       90.24      7.00 o 
  -3   1   2     2287.15     2165.84     41.61 o 
  -2   1   2       75.41       85.80      4.12 o 
  -1   1   2     6602.39     6136.05    115.51 o 
   0   1   2       55.32       66.47      6.18 o 
   1   1   2     3110.79     2990.88     62.83 o 
   2   1   2       36.02       33.33      3.21 o 
   3   1   2       55.78       43.81      3.30 o 
   4   1   2      116.86      129.48      5.80 o 
   5   1   2        6.95        2.81      3.71 o 
   6   1   2      313.98      273.17     10.59 o 
   7   1   2       80.00      122.74      7.80 o 
   8   1   2      129.23      112.85      5.88 o 
   9   1   2      294.59      308.37     10.35 o 
  10   1   2      184.26      204.76      8.83 o 
  11   1   2      273.40      278.13     26.83 o 
  12   1   2       32.68       31.39      6.22 o 
  13   1   2       44.22       39.73     13.23 o 
  14   1   2       23.04        1.87      7.54 o 
  15   1   2       20.15       10.46      9.84 o 
  16   1   2        3.42       -7.65      6.95 o 
  17   1   2       51.60       36.34      8.61 o 
  18   1   2       49.29       37.64      9.27 o 
  19   1   2       19.74       12.82      8.96 o 
  20   1   2        5.17       22.32     11.72 o 
  21   1   2        0.03       -2.92      8.74 o 
  22   1   2        2.13        4.30     11.22 o 
 -23   2   2        1.66       10.49     16.98 o 
 -22   2   2       57.75       59.05     15.01 o 
 -21   2   2        8.42       27.43     12.38 o 
 -20   2   2        1.55       12.15     11.21 o 
 -19   2   2       36.33       54.39     12.29 o 
 -18   2   2       29.43       20.12      8.74 o 
 -17   2   2       65.23       80.77     10.25 o 
 -16   2   2      435.72      435.09     21.44 o 
 -15   2   2       45.87       48.47     10.42 o 
 -14   2   2      309.35      274.45     10.86 o 
 -13   2   2        6.24        3.63      3.88 o 
 -12   2   2      538.65      541.54     16.38 o 
 -11   2   2        0.05        2.12      3.65 o 
 -10   2   2      295.58      311.01      9.60 o 
  -9   2   2      145.77      152.23      7.59 o 
  -8   2   2     1927.67     2324.14     45.67 o 
  -7   2   2      221.66      233.79      7.39 o 
  -6   2   2      656.72      577.22     15.10 o 
  -5   2   2       79.84       57.15      4.12 o 
  -4   2   2      439.09      365.12     10.22 o 
  -3   2   2      566.20      486.01     14.53 o 
  -2   2   2     8005.43     8010.36    150.82 o 
  -1   2   2     2487.58     2122.36     41.69 o 
   0   2   2    60786.02    60251.31   1232.00 o 
   1   2   2     2989.30     2764.43     65.15 o 
   2   2   2     2004.81     1696.33     47.81 o 
   3   2   2     1059.77      828.69     19.95 o 
   4   2   2     3339.46     3358.61     65.14 o 
   5   2   2        9.19       17.11      2.27 o 
   6   2   2     1866.46     1742.47     38.71 o 
   7   2   2       23.28       12.56      4.76 o 
   8   2   2     1406.76     1541.69     39.56 o 
   9   2   2      470.06      496.05     14.35 o 
  10   2   2      433.10      397.43     14.07 o 
  11   2   2       28.22       26.90      4.67 o 
  12   2   2      961.08      917.38     25.50 o 
  13   2   2      505.49      442.35     22.80 o 
  14   2   2       60.38       97.22      9.55 o 
  15   2   2        7.51       -9.44      6.55 o 
  16   2   2        2.61       -4.43      6.99 o 
  17   2   2       38.71       22.32      7.95 o 
  18   2   2       55.52       41.57     10.01 o 
  19   2   2       16.03       18.02      8.98 o 
  20   2   2        0.77       11.73     10.23 o 
  21   2   2       43.36       42.33     12.69 o 
  22   2   2       18.17       16.55     12.50 o 
 -23   3   2        7.74       20.21     17.10 o 
 -22   3   2        1.51       -7.50     13.40 o 
 -21   3   2        1.81       -0.08     10.77 o 
 -20   3   2        0.00      -10.75     10.20 o 
 -19   3   2       20.40       11.91     10.29 o 
 -18   3   2       13.64        9.34      8.63 o 
 -17   3   2       30.22       26.79      8.43 o 
 -16   3   2      268.74      256.44     15.08 o 
 -15   3   2       49.72       47.91      8.83 o 
 -14   3   2       12.92       15.21      7.05 o 
 -13   3   2       21.61       24.43      6.09 o 
 -12   3   2       84.38       79.66      6.23 o 
 -11   3   2      365.10      430.81     12.03 o 
 -10   3   2      158.93      153.23      6.41 o 
  -9   3   2        9.95       15.51      2.98 o 
  -8   3   2      525.70      526.05     15.06 o 
  -7   3   2      315.46      327.15     12.58 o 
  -6   3   2      293.72      350.55     12.78 o 
  -5   3   2      524.47      539.04     16.67 o 
  -4   3   2      277.74      268.10     10.41 o 
  -3   3   2      333.53      330.94     11.71 o 
  -2   3   2     1232.87     1052.61     22.03 o 
  -1   3   2     7596.05     7228.34    136.74 o 
   0   3   2      293.93      252.56      6.87 o 
   1   3   2     2080.92     2447.48     47.80 o 
   2   3   2      423.60      365.53      9.77 o 
   3   3   2     2070.01     2455.90     52.50 o 
   4   3   2        2.44        1.62      2.24 o 
   5   3   2       37.51       34.74      3.22 o 
   6   3   2      552.81      524.18     13.13 o 
   7   3   2        1.78        6.76      2.94 o 
   8   3   2      225.26      259.55      8.80 o 
   9   3   2        5.83       12.78      3.77 o 
  10   3   2        1.21       -4.13      3.67 o 
  11   3   2       16.36       11.04      4.21 o 
  12   3   2      130.77       99.14      6.87 o 
  13   3   2        3.04        4.16      6.41 o 
  14   3   2      579.67      594.40     27.16 o 
  15   3   2      326.93      350.88     16.16 o 
  16   3   2        6.08       16.73      7.83 o 
  17   3   2        4.55        9.05      7.71 o 
  18   3   2        8.94        4.30      8.09 o 
  19   3   2       10.84       12.14     11.50 o 
  20   3   2        2.90       -8.74     11.55 o 
  21   3   2        0.55       -8.89     12.09 o 
  22   3   2        4.69       37.92     13.29 o 
 -22   4   2      102.81      133.34     23.79 o 
 -21   4   2       10.26       34.21     17.42 o 
 -20   4   2       16.23       31.59     16.04 o 
 -19   4   2       10.16       -9.31     13.36 o 
 -18   4   2       10.95       27.67      9.07 o 
 -17   4   2       28.87       60.69     12.92 o 
 -16   4   2       10.18       33.37      8.59 o 
 -15   4   2      220.91      243.24     17.95 o 
 -14   4   2      217.65      282.14     16.83 o 
 -13   4   2      899.19      950.99     33.26 o 
 -12   4   2     2103.02     2230.25     78.76 o 
 -11   4   2      120.34      124.40     10.68 o 
 -10   4   2      141.83      159.62     17.49 o 
  -9   4   2        0.00       -2.36      4.46 o 
  -8   4   2       69.32      121.53      8.60 o 
  -7   4   2      107.03      107.83      7.93 o 
  -6   4   2       75.40       63.07      9.29 o 
  -5   4   2      244.98      263.82     11.27 o 
  -4   4   2     4785.56     5165.55    121.69 o 
  -3   4   2       10.93       18.90      4.01 o 
  -2   4   2      138.50      160.18      8.18 o 
  -1   4   2      132.96      110.62      5.19 o 
   0   4   2      199.53      189.73      6.12 o 
   1   4   2       78.80       92.85      4.89 o 
   2   4   2       21.79        9.79      2.76 o 
   3   4   2      220.76      235.51      9.72 o 
   4   4   2     1631.50     1728.48     35.55 o 
   5   4   2      284.84      315.56      9.85 o 
   6   4   2      429.08      564.67     13.34 o 
   7   4   2      132.43      164.69     11.63 o 
   8   4   2       14.76       21.06      4.04 o 
   9   4   2       21.44       22.79      4.28 o 
  10   4   2        9.70        2.19      3.95 o 
  11   4   2      133.93      145.92      8.81 o 
  12   4   2      373.57      411.65     17.91 o 
  13   4   2      820.82      802.59     33.79 o 
  14   4   2     1109.90     1129.92     43.47 o 
  15   4   2        7.88       14.20     10.11 o 
  16   4   2        8.84       20.72      8.07 o 
  17   4   2       32.42       23.82     11.10 o 
  18   4   2        3.23      -10.04      9.55 o 
  19   4   2        8.01       12.25     12.16 o 
  20   4   2        0.44        5.59     15.03 o 
  21   4   2        0.17        3.46     13.11 o 
 -22   5   2        0.06       10.65     18.97 o 
 -21   5   2       10.51       37.53     18.10 o 
 -20   5   2        3.89       20.21     16.14 o 
 -19   5   2        0.83        7.30     14.34 o 
 -18   5   2        3.33        9.68     13.06 o 
 -17   5   2      272.28      298.95     20.54 o 
 -16   5   2        3.45       12.68      9.43 o 
 -15   5   2       15.57        7.45     10.63 o 
 -14   5   2      224.89      247.39     25.34 o 
 -13   5   2      353.68      381.07     27.86 o 
 -12   5   2      247.75      259.58     18.26 o 
 -11   5   2      649.74      677.98     23.47 o 
 -10   5   2       13.15       29.06      6.74 o 
  -9   5   2       45.20       51.77      8.74 o 
  -8   5   2       25.82       47.18      7.12 o 
  -7   5   2        0.50        2.50      5.75 o 
  -6   5   2        0.07       -2.14      4.21 o 
  -5   5   2      139.65      109.49      8.04 o 
  -4   5   2      123.83      138.02      8.63 o 
  -3   5   2     2888.68     3026.61     73.97 o 
  -2   5   2       63.97       50.91      4.25 o 
  -1   5   2      173.63      152.19      6.00 o 
   0   5   2       46.33       47.59      4.63 o 
   1   5   2     1417.69     1460.83     30.85 o 
   2   5   2      196.42      170.47      6.62 o 
   3   5   2      210.76      261.25      8.42 o 
   4   5   2       13.78       20.69      3.81 o 
   5   5   2      878.02     1066.61     24.20 o 
   6   5   2       19.25       12.28      3.65 o 
   7   5   2        4.69        7.48      3.73 o 
   8   5   2        0.39        0.92      3.72 o 
   9   5   2      119.26      147.48      7.94 o 
  10   5   2       63.50       62.82      7.20 o 
  11   5   2       78.42       93.66      7.23 o 
  12   5   2        6.48       -8.03      6.92 o 
  13   5   2       94.38       98.13     14.27 o 
  14   5   2       58.86       60.22     10.70 o 
  15   5   2      214.77      251.20     27.91 o 
  16   5   2       32.00       32.44     12.85 o 
  17   5   2       34.42       25.72     11.81 o 
  18   5   2       31.93       25.59     12.54 o 
  19   5   2        1.11        8.65     15.12 o 
  20   5   2        2.18      -18.93     12.62 o 
  21   5   2        1.63       -1.12     13.29 o 
 -21   6   2       13.90       11.16     16.76 o 
 -20   6   2        6.04       15.83     16.95 o 
 -19   6   2        0.22        2.23     14.92 o 
 -18   6   2        7.97       27.46     15.66 o 
 -17   6   2       11.02        8.67     13.73 o 
 -16   6   2       17.68       19.55     10.74 o 
 -15   6   2       13.37       28.63     15.02 o 
 -14   6   2       86.50       93.32     13.06 o 
 -13   6   2       99.36       79.64     10.50 o 
 -12   6   2       41.93       31.10      8.44 o 
 -11   6   2       27.11       24.47      7.60 o 
 -10   6   2       70.35       67.80      9.29 o 
  -9   6   2       83.60       67.49      8.95 o 
  -8   6   2      182.20      226.47     23.57 o 
  -7   6   2       16.91       24.35      6.18 o 
  -6   6   2        0.24       13.23      5.64 o 
  -5   6   2        2.39       -1.77      4.71 o 
  -4   6   2       66.90       69.46      7.35 o 
  -3   6   2       94.84       93.72      7.93 o 
  -2   6   2      273.60      294.90      9.26 o 
  -1   6   2       76.52       57.65      4.45 o 
   0   6   2      226.94      251.57      8.69 o 
   1   6   2       21.71       18.95      3.80 o 
   2   6   2        0.28       -0.09      2.78 o 
   3   6   2        3.29        4.25      3.06 o 
   4   6   2      258.21      290.60      9.73 o 
   5   6   2        0.02        4.34      3.82 o 
   6   6   2       80.49      108.07      6.53 o 
   7   6   2       92.14      100.07      7.04 o 
   8   6   2        1.16        1.02      4.38 o 
   9   6   2        6.49        6.96      5.68 o 
  10   6   2       27.29        4.43      5.01 o 
  11   6   2       15.93       12.37      6.08 o 
  12   6   2      302.84      359.90     18.40 o 
  13   6   2        3.52        4.33      9.73 o 
  14   6   2      209.48      224.39     19.09 o 
  15   6   2        9.76        6.08     10.12 o 
  16   6   2       15.66       21.63     17.13 o 
  17   6   2        3.37      -10.00     10.96 o 
  18   6   2        0.10        6.68     11.72 o 
  19   6   2        7.62        4.05     12.92 o 
  20   6   2        1.59        6.00     13.77 o 
 -20   7   2        0.05       24.34     17.76 o 
 -19   7   2        0.76       14.65     16.08 o 
 -18   7   2        0.27       24.54     16.44 o 
 -17   7   2        2.30       26.46     15.10 o 
 -16   7   2       95.12       78.18     22.54 o 
 -15   7   2        0.15        6.82     10.73 o 
 -14   7   2      108.67       77.66     13.16 o 
 -13   7   2        0.30       11.30      8.48 o 
 -12   7   2      193.26      160.96     16.32 o 
 -11   7   2       67.35       33.86     11.64 o 
 -10   7   2       38.65       31.77      8.50 o 
  -9   7   2       63.50       53.14     13.20 o 
  -8   7   2       69.58       76.46      9.36 o 
  -7   7   2      232.17      178.42     11.93 o 
  -6   7   2       15.68       17.30      7.82 o 
  -5   7   2      398.48      382.93     16.56 o 
  -4   7   2        2.65        6.29      4.11 o 
  -3   7   2      533.18      506.44     15.72 o 
  -2   7   2      164.35      127.13     10.41 o 
  -1   7   2        7.74        5.55      3.50 o 
   0   7   2       26.77       20.76      4.04 o 
   1   7   2       77.07       91.96      7.46 o 
   2   7   2      164.38      120.43      6.63 o 
   3   7   2     1004.27     1016.46     22.40 o 
   4   7   2      136.03      127.65      7.31 o 
   5   7   2      150.18      164.39     13.61 o 
   6   7   2        0.92       -4.54      4.46 o 
   7   7   2       51.22       39.43      5.97 o 
   8   7   2        5.53       -4.02      4.73 o 
   9   7   2       46.38       56.82      6.99 o 
  10   7   2       33.78       21.69      6.31 o 
  11   7   2      169.94      196.67     17.29 o 
  12   7   2       52.13       58.30     12.62 o 
  13   7   2        8.90       20.48     10.72 o 
  14   7   2       48.62       35.55     12.73 o 
  15   7   2       24.54       44.55     21.96 o 
  16   7   2       21.30        4.54     11.39 o 
  17   7   2       19.74       32.46     13.85 o 
  18   7   2        3.58       12.13     17.07 o 
  19   7   2       23.82       30.63     17.86 o 
 -19   8   2       13.13       43.71     19.63 o 
 -18   8   2        0.49        6.29     16.45 o 
 -17   8   2        8.34        9.99     14.34 o 
 -16   8   2       23.35        9.91     13.91 o 
 -15   8   2      110.52      128.78     36.21 o 
 -14   8   2        1.41       16.21      9.72 o 
 -13   8   2      415.08      416.16     21.05 o 
 -12   8   2        0.51       -1.94      8.65 o 
 -11   8   2      129.81       95.89     11.73 o 
 -10   8   2        0.92        9.58      8.25 o 
  -9   8   2       81.88       67.38     10.38 o 
  -8   8   2        8.07        1.33      7.41 o 
  -7   8   2       63.24       37.51      8.65 o 
  -6   8   2       12.04        7.05      6.48 o 
  -5   8   2      156.09      142.56     11.34 o 
  -4   8   2        8.43        6.68      6.26 o 
  -3   8   2       23.78       12.21      6.39 o 
  -2   8   2       83.98       93.15     10.60 o 
  -1   8   2      294.20      274.45     10.37 o 
   0   8   2      410.91      421.12     19.46 o 
   1   8   2       21.67       24.33      4.89 o 
   2   8   2       14.00       14.01      4.61 o 
   3   8   2        2.70       -2.83      4.24 o 
   4   8   2        0.97       -0.87      4.29 o 
   5   8   2      295.36      312.93     11.67 o 
   6   8   2        5.90        1.57      5.30 o 
   7   8   2        7.95       10.33      5.81 o 
   8   8   2        1.51       -0.35      5.41 o 
   9   8   2       30.04       24.09      7.00 o 
  10   8   2       93.62       82.60     10.66 o 
  11   8   2       52.27       67.51     13.02 o 
  12   8   2       89.33       88.73     14.98 o 
  13   8   2      348.98      357.87     32.53 o 
  14   8   2        0.48       -7.69     10.76 o 
  15   8   2        0.28        7.75     12.43 o 
  16   8   2        0.77        6.09     16.85 o 
  17   8   2       38.25       33.85     15.24 o 
  18   8   2        0.03        7.65     13.26 o 
 -17   9   2       50.30       20.93     17.17 o 
 -16   9   2       11.68       18.32     24.30 o 
 -15   9   2        8.64       28.47     13.78 o 
 -14   9   2       40.82       17.27     13.19 o 
 -13   9   2       58.89       75.79     12.52 o 
 -12   9   2        0.55       -6.47      9.18 o 
 -11   9   2        5.90        5.61      9.32 o 
 -10   9   2       42.36       27.75      9.72 o 
  -9   9   2      256.99      264.61     16.81 o 
  -8   9   2       13.92       24.99      8.77 o 
  -7   9   2       42.45       44.98      9.43 o 
  -6   9   2        5.18       -4.13      7.09 o 
  -5   9   2       38.41       34.98      8.71 o 
  -4   9   2        2.00        1.77      6.58 o 
  -3   9   2       64.31       80.88     10.39 o 
  -2   9   2        9.65        9.30      6.75 o 
  -1   9   2       17.19       16.41      7.40 o 
   0   9   2      168.72      185.11     16.99 o 
   1   9   2      983.90     1049.65     29.61 o 
   2   9   2        3.34        4.46      5.90 o 
   3   9   2       42.82       44.28      6.27 o 
   4   9   2       33.20       44.46      6.54 o 
   5   9   2      130.73      106.04      8.14 o 
   6   9   2       46.38       51.15      7.16 o 
   7   9   2       84.93       83.88     11.27 o 
   8   9   2       17.78       10.35      7.30 o 
   9   9   2       96.82       94.03     11.22 o 
  10   9   2       94.00       82.19     17.12 o 
  11   9   2       75.29       84.78     26.09 o 
  12   9   2       16.06        4.12     13.82 o 
  13   9   2       69.46       67.93     18.25 o 
  14   9   2       98.32       79.76     35.56 o 
  15   9   2       49.35       22.52     16.85 o 
  16   9   2        4.21       -4.22     23.38 o 
  17   9   2       37.42       31.55     18.58 o 
 -16  10   2       53.05       62.59     20.96 o 
 -15  10   2       59.72       51.35     18.72 o 
 -14  10   2       31.56       43.13     15.37 o 
 -13  10   2       22.31       16.14     11.34 o 
 -12  10   2       34.75       46.89     12.07 o 
 -11  10   2       29.78       22.51     10.74 o 
 -10  10   2        0.83       -1.43      9.35 o 
  -9  10   2       56.78       42.86     10.90 o 
  -8  10   2       29.25       15.36     10.93 o 
  -7  10   2        1.76       10.42      8.49 o 
  -6  10   2        7.62        7.92      8.38 o 
  -5  10   2       33.52       30.45     13.80 o 
  -4  10   2        1.21        3.74      7.89 o 
  -3  10   2      184.46      203.18     16.04 o 
  -2  10   2       54.16       53.68      9.77 o 
  -1  10   2       70.59       92.39     17.16 o 
   0  10   2      540.84      576.63     21.20 o 
   1  10   2       10.97       15.76      7.04 o 
   2  10   2      111.03      116.44     12.02 o 
   3  10   2      301.51      291.04     17.40 o 
   4  10   2        9.69        8.31      6.63 o 
   5  10   2       17.90       15.41      6.80 o 
   6  10   2        1.72       -5.52      6.86 o 
   7  10   2      101.21       88.70     10.73 o 
   8  10   2        3.17        6.84      7.66 o 
   9  10   2        1.87       -0.15      8.85 o 
  10  10   2       31.06       22.50     11.99 o 
  11  10   2        0.61        3.72     12.02 o 
  12  10   2       49.52       40.09     21.03 o 
  13  10   2       90.83       80.07     19.40 o 
  14  10   2       31.60        8.94     15.63 o 
  15  10   2        3.45        5.53     16.68 o 
 -14  11   2        7.03       12.35     14.92 o 
 -13  11   2       19.81       28.60     13.29 o 
 -12  11   2       55.48       66.96     13.85 o 
 -11  11   2       27.00        5.60     16.84 o 
 -10  11   2        5.56       -6.13     10.35 o 
  -9  11   2       17.05        5.79     10.10 o 
  -8  11   2       16.69       25.66     10.62 o 
  -7  11   2      115.38      122.03     13.79 o 
  -6  11   2        0.84       -0.42      9.20 o 
  -5  11   2        2.45       17.01      9.42 o 
  -4  11   2       13.63       26.38     12.82 o 
  -3  11   2       37.52       44.24     15.74 o 
  -2  11   2      214.79      208.05     25.11 o 
  -1  11   2      154.41      182.16     13.22 o 
   0  11   2        1.43        0.05      8.21 o 
   1  11   2      247.81      313.52     16.52 o 
   2  11   2       67.17       73.82     11.79 o 
   3  11   2       45.68       71.58     12.03 o 
   4  11   2       39.30       43.87     11.20 o 
   5  11   2       40.09       18.17     11.05 o 
   6  11   2       11.36       14.12     14.47 o 
   7  11   2       22.20       32.31     10.81 o 
   8  11   2       22.13       29.29     11.63 o 
   9  11   2        1.40        9.50     14.95 o 
  10  11   2       56.98       32.90     17.18 o 
  11  11   2        4.01       -4.10     17.02 o 
  12  11   2        3.27      -13.55     15.42 o 
  13  11   2        2.22        8.22     14.09 o 
 -11  12   2       48.04       48.17     13.94 o 
 -10  12   2        0.74       13.00     12.56 o 
  -9  12   2       39.67       53.04     13.99 o 
  -8  12   2        2.15      -11.90     10.03 o 
  -7  12   2        0.05       -1.16     10.48 o 
  -6  12   2        6.64        1.53     10.00 o 
  -5  12   2        1.35       12.06     10.51 o 
  -4  12   2       19.87       34.11     11.21 o 
  -3  12   2      133.60      133.55     16.86 o 
  -2  12   2      255.99      252.49     33.89 o 
  -1  12   2        0.51        4.96     12.14 o 
   0  12   2       87.76       91.11     16.59 o 
   1  12   2       25.91       47.38     14.74 o 
   2  12   2      154.04      139.38     18.65 o 
   3  12   2      117.40      126.37     21.53 o 
   4  12   2       19.66        9.72     15.09 o 
   5  12   2        7.87       14.09     12.28 o 
   6  12   2      129.70      130.61     17.82 o 
   7  12   2       41.32       44.82     18.96 o 
   8  12   2        5.63       -0.65     15.19 o 
   9  12   2       54.52      -13.72     15.20 o 
  10  12   2       10.26       10.05     17.15 o 
  -7  13   2       53.39       -0.96     28.65 o 
  -6  13   2        0.04        9.60     16.73 o 
  -5  13   2       84.99       82.95     19.06 o 
  -4  13   2      273.85      294.68     26.23 o 
  -3  13   2       26.82       52.12     17.05 o 
  -2  13   2        3.20        7.30     14.37 o 
  -1  13   2        1.10       13.69     15.19 o 
   0  13   2      172.26      141.46     20.81 o 
   1  13   2      152.85      156.74     21.01 o 
   2  13   2        0.70        4.17     14.20 o 
   3  13   2       21.88       28.43     19.93 o 
   4  13   2        0.01       14.12     17.50 o 
   5  13   2       16.21       17.99     18.86 o 
   6  13   2        0.01       14.44     21.59 o 
 -23   1   3       23.84       12.09     17.27 o 
 -22   1   3        5.83       15.23     15.92 o 
 -21   1   3        0.16        7.70     10.12 o 
 -20   1   3       12.79        7.91      9.28 o 
 -19   1   3        4.69       10.74      7.84 o 
 -18   1   3       37.75       50.28      8.81 o 
 -17   1   3       33.39       47.19     11.35 o 
 -16   1   3      451.41      421.19     17.18 o 
 -15   1   3        7.50       -1.28      5.52 o 
 -14   1   3       40.93       34.60      7.33 o 
 -13   1   3      448.15      437.44     16.38 o 
 -12   1   3      626.37      609.61     22.27 o 
 -11   1   3       61.15       68.78      6.08 o 
 -10   1   3        0.85        1.88      4.40 o 
  -9   1   3       21.19       36.61      8.05 o 
  -8   1   3     1287.31     1302.04     33.69 o 
  -7   1   3      741.74      740.72     18.49 o 
  -6   1   3       16.97       12.55      3.18 o 
  -5   1   3      184.76      192.41      7.00 o 
  -4   1   3     1593.37     1410.86     30.79 o 
  -3   1   3     4087.12     3453.68     65.62 o 
  -2   1   3      365.23      548.79     11.49 o 
  -1   1   3      930.03      825.42     21.76 o 
   0   1   3     6328.28     5845.35    132.82 o 
   1   1   3    17264.72    16452.59    342.09 o 
   2   1   3     8575.53     7614.38    159.77 o 
   3   1   3      597.75      447.09     11.19 o 
   4   1   3      927.55     1063.36     22.71 o 
   5   1   3      306.43      300.47      8.63 o 
   6   1   3       76.94       63.26      5.20 o 
   7   1   3       31.12       35.13      5.88 o 
   8   1   3       25.87       28.36      5.85 o 
   9   1   3      523.96      534.14     25.84 o 
  10   1   3     1149.63     1094.27     31.72 o 
  11   1   3      589.57      566.65     20.31 o 
  12   1   3      425.31      433.80     17.87 o 
  13   1   3      522.89      450.61     19.10 o 
  14   1   3       76.94      120.72     12.02 o 
  15   1   3        7.02       20.65      8.79 o 
  16   1   3       20.98       36.75     10.24 o 
  17   1   3       54.28       57.96     10.93 o 
  18   1   3       58.10       28.58      8.88 o 
  19   1   3        4.59        6.85      8.19 o 
  20   1   3        4.60       -5.36      8.70 o 
  21   1   3       12.10       18.88      9.67 o 
  22   1   3        0.38        4.90      9.80 o 
 -23   2   3        0.11       -5.98     22.33 o 
 -22   2   3        0.87       -0.42     33.86 o 
 -21   2   3        0.30        0.34     10.09 o 
 -20   2   3        0.36        1.73      9.19 o 
 -19   2   3        5.02       -2.12     10.11 o 
 -18   2   3       17.10       11.02      9.52 o 
 -17   2   3       60.52       48.98      9.33 o 
 -16   2   3       66.67       65.82      9.39 o 
 -15   2   3        1.54        3.18      6.93 o 
 -14   2   3      109.79      120.30     11.65 o 
 -13   2   3        8.61        7.20      5.63 o 
 -12   2   3      110.58      101.26      7.25 o 
 -11   2   3       23.63       37.85      5.07 o 
 -10   2   3      239.39      246.32      9.55 o 
  -9   2   3       24.49       19.36      3.85 o 
  -8   2   3       12.03       13.52      3.39 o 
  -7   2   3       47.59       37.89      4.88 o 
  -6   2   3      210.86      232.29      8.47 o 
  -5   2   3      206.18      245.90      8.80 o 
  -4   2   3      835.52      982.33     18.98 o 
  -3   2   3        0.94        6.37      2.50 o 
  -2   2   3     5610.39     5661.39     99.25 o 
  -1   2   3       11.83       11.09      3.88 o 
   0   2   3     3960.21     3701.86     78.21 o 
   1   2   3      330.77      317.48     10.78 o 
   2   2   3     2029.42     1925.18     47.51 o 
   3   2   3      149.22      146.05      7.45 o 
   4   2   3      217.05      196.12      8.88 o 
   5   2   3       34.26       36.11      4.20 o 
   6   2   3      688.99      638.20     15.63 o 
   7   2   3        0.00        7.69      4.81 o 
   8   2   3      177.70      228.29     11.72 o 
   9   2   3       48.43       60.07      8.30 o 
  10   2   3      178.30      224.77     17.35 o 
  11   2   3       86.22       79.47     12.26 o 
  12   2   3       96.59      103.36     10.09 o 
  13   2   3      712.84      652.01     27.56 o 
  14   2   3       34.14       28.61     10.79 o 
  15   2   3      164.98      159.92     25.81 o 
  16   2   3       44.38       42.91      8.76 o 
  17   2   3       89.63       81.45     10.73 o 
  18   2   3        6.94        9.66      8.52 o 
  19   2   3        0.78        3.40      9.16 o 
  20   2   3        7.73        9.54      9.77 o 
  21   2   3       11.01       42.64     15.23 o 
  22   2   3        5.35       16.93     14.14 o 
 -22   3   3       27.22       47.56     18.84 o 
 -21   3   3        1.48       26.31     16.27 o 
 -20   3   3       40.15       31.52     12.37 o 
 -19   3   3       14.49        1.96      9.44 o 
 -18   3   3       16.50        8.86      7.34 o 
 -17   3   3       42.88       30.10      9.45 o 
 -16   3   3       70.36      110.89     11.19 o 
 -15   3   3      225.51      205.36     15.25 o 
 -14   3   3      106.22       92.99     11.28 o 
 -13   3   3      230.29      229.93     12.80 o 
 -12   3   3      467.01      522.35     18.74 o 
 -11   3   3        0.75       -1.26      3.74 o 
 -10   3   3       11.39       17.34      5.04 o 
  -9   3   3       17.34       32.77      5.21 o 
  -8   3   3       43.69       43.23      4.99 o 
  -7   3   3      386.07      450.27     13.35 o 
  -6   3   3      110.55      114.34      5.98 o 
  -5   3   3        4.56       26.30      8.19 o 
  -4   3   3        3.41        7.42      3.80 o 
  -3   3   3     2274.52     2244.14     44.51 o 
  -2   3   3      481.19      451.23     11.39 o 
  -1   3   3     4634.71     4686.40     89.94 o 
   0   3   3        0.44        0.84      2.94 o 
   1   3   3     3716.35     3754.05     79.95 o 
   2   3   3      388.06      387.25     13.04 o 
   3   3   3     1595.79     1585.18     40.64 o 
   4   3   3       74.32       86.95      6.03 o 
   5   3   3       92.31      116.70      5.84 o 
   6   3   3      168.19      129.81      7.92 o 
   7   3   3      236.36      249.96     10.71 o 
   8   3   3        4.30       11.54      6.03 o 
   9   3   3      198.01      227.04     10.06 o 
  10   3   3        9.72        3.66      5.46 o 
  11   3   3     1021.93      948.72     26.33 o 
  12   3   3      273.19      271.10     13.54 o 
  13   3   3      123.35      153.56     14.66 o 
  14   3   3      216.08      210.24     13.08 o 
  15   3   3       24.01       19.73      8.81 o 
  16   3   3        8.78       -2.13      7.20 o 
  17   3   3        1.71        5.62      8.07 o 
  18   3   3       45.72       56.34     10.31 o 
  19   3   3       17.46       21.68      9.57 o 
  20   3   3        5.87       17.45     15.67 o 
  21   3   3       25.78       31.50     19.85 o 
 -22   4   3       35.35       19.83     18.11 o 
 -21   4   3       60.64       93.66     20.83 o 
 -20   4   3        1.54      -15.52     13.94 o 
 -19   4   3        5.37       12.65     11.55 o 
 -18   4   3        4.02       25.77     10.65 o 
 -17   4   3        3.69        1.94      9.88 o 
 -16   4   3        1.81       13.74     18.07 o 
 -15   4   3        9.14       -2.68      9.14 o 
 -14   4   3      386.22      356.00     16.82 o 
 -13   4   3     1148.08     1278.39     36.65 o 
 -12   4   3     1087.18     1170.90     33.71 o 
 -11   4   3      139.27      137.81     11.59 o 
 -10   4   3      286.69      303.63     14.51 o 
  -9   4   3       18.48       21.02      4.69 o 
  -8   4   3       93.68      115.41      6.85 o 
  -7   4   3       27.27       13.68      5.83 o 
  -6   4   3       19.60       13.33      4.69 o 
  -5   4   3      176.04      178.05      9.69 o 
  -4   4   3     3549.99     3475.08     84.13 o 
  -3   4   3     1201.17     1204.96     25.67 o 
  -2   4   3       87.56       99.44      6.56 o 
  -1   4   3        2.47       -3.73      2.57 o 
   0   4   3      209.14      252.28      7.40 o 
   1   4   3      187.74      246.25      8.13 o 
   2   4   3      475.94      499.47     12.90 o 
   3   4   3      187.18      186.47     16.26 o 
   4   4   3     3266.78     3589.15     85.97 o 
   5   4   3      591.14      551.59     13.53 o 
   6   4   3      672.26      749.53     17.02 o 
   7   4   3       87.80      121.31      5.84 o 
   8   4   3      303.02      301.47     14.17 o 
   9   4   3       40.81       37.36      6.42 o 
  10   4   3       62.47       58.13      8.58 o 
  11   4   3       12.81       29.44      7.56 o 
  12   4   3      684.38      702.92     24.97 o 
  13   4   3      289.05      277.61     24.86 o 
  14   4   3      482.16      523.37     57.81 o 
  15   4   3      183.42      172.55     14.19 o 
  16   4   3        6.95        4.37      8.91 o 
  17   4   3       13.48        8.37      9.10 o 
  18   4   3        0.14      -11.49     10.44 o 
  19   4   3       12.83       16.71     12.73 o 
  20   4   3        0.54       38.45     14.33 o 
  21   4   3       10.35       36.99     15.36 o 
 -21   5   3       18.95        8.23     17.11 o 
 -20   5   3       12.05       25.08     18.84 o 
 -19   5   3        0.04        4.93     11.60 o 
 -18   5   3        0.48       -0.72     11.20 o 
 -17   5   3        0.09       -4.49     11.51 o 
 -16   5   3      105.22       96.73     16.46 o 
 -15   5   3       78.40       72.83     14.72 o 
 -14   5   3       53.72       72.14     11.80 o 
 -13   5   3       60.79       67.43     11.07 o 
 -12   5   3      436.04      444.19     19.40 o 
 -11   5   3     1264.29     1187.72     35.51 o 
 -10   5   3      297.17      276.43     14.42 o 
  -9   5   3       59.79       63.86      6.29 o 
  -8   5   3       89.27      120.62     11.31 o 
  -7   5   3      244.93      250.52     12.63 o 
  -6   5   3       51.10       65.32      7.30 o 
  -5   5   3      527.90      523.24     18.29 o 
  -4   5   3      325.06      272.51      9.89 o 
  -3   5   3      344.98      353.90     13.85 o 
  -2   5   3      210.02      184.50      7.43 o 
  -1   5   3     1535.26     1700.12     35.68 o 
   0   5   3       16.48       11.82      4.23 o 
   1   5   3      496.42      481.44     12.05 o 
   2   5   3      138.54      119.41      6.30 o 
   3   5   3        0.36        4.94      4.63 o 
   4   5   3       36.97       52.52      8.28 o 
   5   5   3      498.85      553.92     14.07 o 
   6   5   3       25.93       25.21      4.15 o 
   7   5   3       54.70       41.65      4.42 o 
   8   5   3      130.09       95.30      8.56 o 
   9   5   3      235.76      167.21      8.26 o 
  10   5   3       33.77       20.82      7.74 o 
  11   5   3        0.20       -0.71      7.14 o 
  12   5   3      178.14      165.18     18.19 o 
  13   5   3       80.16       79.61     15.46 o 
  14   5   3        3.46       -3.84      8.15 o 
  15   5   3      267.72      302.10     30.54 o 
  16   5   3       12.49       12.43     11.23 o 
  17   5   3        0.22       -6.45     13.09 o 
  18   5   3       21.80       28.57     12.84 o 
  19   5   3        0.21       -1.52     14.62 o 
  20   5   3       34.74       53.90     15.54 o 
 -21   6   3       17.77       54.59     20.87 o 
 -20   6   3       13.59        0.97     16.15 o 
 -19   6   3       18.74       41.16     17.62 o 
 -18   6   3        0.39       17.52     19.44 o 
 -17   6   3       25.25        5.61     12.39 o 
 -16   6   3       30.71       47.67     14.57 o 
 -15   6   3      253.90      308.08     20.94 o 
 -14   6   3      263.44      295.77     17.46 o 
 -13   6   3      262.71      244.68     21.81 o 
 -12   6   3       78.58       58.43      9.87 o 
 -11   6   3      508.54      545.38     30.17 o 
 -10   6   3        6.46        3.80      6.70 o 
  -9   6   3        4.94       -1.25      5.84 o 
  -8   6   3       65.28       47.15      7.71 o 
  -7   6   3      158.73      161.68     11.18 o 
  -6   6   3        8.04        7.95      5.47 o 
  -5   6   3       19.21       19.96      6.26 o 
  -4   6   3      496.25      552.28     16.35 o 
  -3   6   3      799.35      875.41     23.13 o 
  -2   6   3        0.03        1.61      3.73 o 
  -1   6   3       19.78        8.28      4.16 o 
   0   6   3        1.72        9.92      3.29 o 
   1   6   3       54.95       41.65      4.31 o 
   2   6   3       48.84       66.49      5.11 o 
   3   6   3      502.38      524.91     15.08 o 
   4   6   3      450.98      473.24     14.09 o 
   5   6   3       34.97       38.50      5.31 o 
   6   6   3      245.19      305.51     11.79 o 
   7   6   3       14.50       10.08      4.17 o 
   8   6   3       12.72       20.11      5.10 o 
   9   6   3      193.78      180.54      9.29 o 
  10   6   3       10.48       17.44      7.73 o 
  11   6   3      469.37      488.66     25.52 o 
  12   6   3      626.21      693.08     37.24 o 
  13   6   3        0.36        2.29      8.55 o 
  14   6   3      512.05      491.37     33.29 o 
  15   6   3      272.36      237.26     20.45 o 
  16   6   3       39.03       30.22     17.59 o 
  17   6   3       36.55       35.68     13.65 o 
  18   6   3        2.84       -9.05     11.73 o 
  19   6   3       12.21       22.28     14.52 o 
  20   6   3        1.63        7.94     14.05 o 
 -20   7   3       17.77       25.90     17.36 o 
 -19   7   3        0.30      -10.34     15.15 o 
 -18   7   3       19.99       26.26     13.44 o 
 -17   7   3        7.29       11.07     14.93 o 
 -16   7   3       71.66       95.91     18.27 o 
 -15   7   3       80.65       72.31     12.73 o 
 -14   7   3       89.96       95.09     12.61 o 
 -13   7   3      246.98      253.56     16.64 o 
 -12   7   3      348.00      345.30     18.61 o 
 -11   7   3      112.28      112.31     11.82 o 
 -10   7   3        3.63       -7.86      7.32 o 
  -9   7   3       10.74        3.85      7.05 o 
  -8   7   3       86.10       74.01      9.51 o 
  -7   7   3       74.76       83.80     10.87 o 
  -6   7   3        0.25        1.56      5.99 o 
  -5   7   3       59.87       62.53      8.27 o 
  -4   7   3       70.02       85.75     12.76 o 
  -3   7   3      203.78      211.52     10.22 o 
  -2   7   3       64.40       68.97      6.76 o 
  -1   7   3        3.40        5.62      3.63 o 
   0   7   3      232.67      256.60      9.78 o 
   1   7   3        0.85       -3.67      3.31 o 
   2   7   3       78.04       87.79      6.13 o 
   3   7   3      241.16      262.81      9.91 o 
   4   7   3       47.96       53.00      6.01 o 
   5   7   3      112.87      126.20      8.29 o 
   6   7   3       36.20       55.65      6.09 o 
   7   7   3       14.16        5.28      4.60 o 
   8   7   3        0.34       -1.68      4.65 o 
   9   7   3        5.03       12.95      6.95 o 
  10   7   3        6.18       12.68      8.36 o 
  11   7   3      473.29      423.69     25.24 o 
  12   7   3        0.04        8.20      9.28 o 
  13   7   3      118.61      107.16     15.43 o 
  14   7   3        0.03       -5.93     10.36 o 
  15   7   3        3.84        5.02     11.66 o 
  16   7   3       30.12       21.56     19.92 o 
  17   7   3       12.03        2.62     12.74 o 
  18   7   3       24.81       31.27     15.15 o 
  19   7   3        0.01       30.49     15.47 o 
 -18   8   3       68.34       56.68     33.55 o 
 -17   8   3        5.55       17.51     15.33 o 
 -16   8   3        8.83       20.09     23.29 o 
 -15   8   3       96.97      103.52     18.94 o 
 -14   8   3       15.96        9.69     10.07 o 
 -13   8   3      186.51      175.77     17.92 o 
 -12   8   3       33.36       31.60     10.27 o 
 -11   8   3       72.94      103.83     12.70 o 
 -10   8   3      155.49      142.83     13.13 o 
  -9   8   3      350.15      301.44     17.47 o 
  -8   8   3       23.92       14.10      7.99 o 
  -7   8   3        0.65      -10.20      6.81 o 
  -6   8   3       71.49       72.95      9.79 o 
  -5   8   3       61.25       68.94     10.48 o 
  -4   8   3      426.21      439.84     19.18 o 
  -3   8   3       27.65       29.51      7.88 o 
  -2   8   3      451.18      484.42     17.00 o 
  -1   8   3       73.39       85.87      7.93 o 
   0   8   3      155.97      174.71     10.47 o 
   1   8   3      877.04      821.17     23.93 o 
   2   8   3      180.13      182.32      9.74 o 
   3   8   3       16.50        6.58      5.74 o 
   4   8   3      675.79      716.96     21.85 o 
   5   8   3       34.75       19.55      6.10 o 
   6   8   3       63.25       58.58      6.77 o 
   7   8   3        4.80        3.65      5.13 o 
   8   8   3       43.21       33.43     10.37 o 
   9   8   3       43.36       36.03      9.05 o 
  10   8   3       57.11       44.19      9.37 o 
  11   8   3        2.75       16.03      9.36 o 
  12   8   3      287.52      340.90     35.92 o 
  13   8   3        1.73        8.47     11.65 o 
  14   8   3      104.44      121.57     17.43 o 
  15   8   3       17.38        2.69     12.83 o 
  16   8   3       39.83       42.40     14.74 o 
  17   8   3       19.14       22.46     14.70 o 
 -17   9   3        0.62      -10.67     23.50 o 
 -16   9   3       45.23       49.88     20.47 o 
 -15   9   3        4.22        9.05     11.34 o 
 -14   9   3      218.98      232.81     18.38 o 
 -13   9   3       34.27       33.43     11.66 o 
 -12   9   3      194.71      176.36     18.50 o 
 -11   9   3      409.96      419.78     23.16 o 
 -10   9   3       46.21       51.22     14.28 o 
  -9   9   3        0.03        7.21     10.96 o 
  -8   9   3       14.55       25.81      9.13 o 
  -7   9   3      145.34      165.13     21.65 o 
  -6   9   3       11.12        0.89      7.35 o 
  -5   9   3        7.18       11.56      7.78 o 
  -4   9   3        2.99       -7.46      6.73 o 
  -3   9   3       41.57       43.74      8.85 o 
  -2   9   3      765.28      754.09     26.89 o 
  -1   9   3     1219.41     1193.08     36.89 o 
   0   9   3       97.15      112.60      9.59 o 
   1   9   3     1300.18     1372.38     36.05 o 
   2   9   3      270.14      273.05     12.52 o 
   3   9   3      276.69      264.65     12.61 o 
   4   9   3      175.21      173.97     11.87 o 
   5   9   3      108.73      102.21     10.23 o 
   6   9   3       30.80       17.98      6.57 o 
   7   9   3        9.10        5.49      6.70 o 
   8   9   3       20.50        8.74      6.96 o 
   9   9   3       62.52       47.38     11.07 o 
  10   9   3        2.33        8.24      9.76 o 
  11   9   3      101.28      128.45     14.72 o 
  12   9   3       39.56       34.75     11.74 o 
  13   9   3       46.62       29.16     11.75 o 
  14   9   3      112.62      114.62     29.38 o 
  15   9   3      118.58       80.46     14.89 o 
  16   9   3       34.44       28.31     15.86 o 
 -15  10   3        0.16        7.01     12.16 o 
 -14  10   3       39.73       21.83     12.80 o 
 -13  10   3       33.15       34.85     12.68 o 
 -12  10   3       27.81       12.60     11.05 o 
 -11  10   3        0.28        5.94     11.82 o 
 -10  10   3        2.07       -0.36      9.66 o 
  -9  10   3        5.03        8.94      9.47 o 
  -8  10   3       60.05       42.42     10.87 o 
  -7  10   3       39.72       27.57      9.59 o 
  -6  10   3       59.93       60.63     11.06 o 
  -5  10   3      186.99      176.05     14.58 o 
  -4  10   3       66.43       82.22     11.36 o 
  -3  10   3       81.56       56.97     13.44 o 
  -2  10   3       35.81       42.58      9.77 o 
  -1  10   3        0.36       18.21      8.52 o 
   0  10   3     1047.40     1066.05     34.98 o 
   1  10   3      161.64      172.94     15.09 o 
   2  10   3      287.06      315.51     18.16 o 
   3  10   3      222.21      231.12     21.02 o 
   4  10   3       99.20       76.94     11.46 o 
   5  10   3      113.77      102.47     11.24 o 
   6  10   3       76.93       75.93     11.62 o 
   7  10   3       62.55       53.36     10.89 o 
   8  10   3       30.70       27.34     11.65 o 
   9  10   3        6.84       22.33     42.93 o 
  10  10   3        0.05        6.81     14.88 o 
  11  10   3      232.63      196.50     19.62 o 
  12  10   3       60.07       33.93     19.09 o 
  13  10   3      160.13      131.67     38.65 o 
  14  10   3        1.61       17.79     14.84 o 
 -13  11   3       24.79       39.95     13.76 o 
 -12  11   3        2.45       11.73     12.94 o 
 -11  11   3       32.14       33.86     12.91 o 
 -10  11   3       39.76       38.15     13.43 o 
  -9  11   3       31.45       42.30     12.05 o 
  -8  11   3        0.39      -13.66      9.10 o 
  -7  11   3       15.75        8.34     13.07 o 
  -6  11   3        6.96        8.86      9.48 o 
  -5  11   3        1.76        2.40      9.34 o 
  -4  11   3        6.65       24.22      9.81 o 
  -3  11   3       99.29       88.96     15.56 o 
  -2  11   3       53.49       53.98     11.08 o 
  -1  11   3       28.65       21.67      9.51 o 
   0  11   3       54.33       67.04     10.09 o 
   1  11   3      115.66       96.45     13.08 o 
   2  11   3       93.80       87.51     12.60 o 
   3  11   3      234.58      247.31     15.62 o 
   4  11   3       15.43       25.61      9.25 o 
   5  11   3      128.00      117.40     13.82 o 
   6  11   3       11.34       24.63     12.55 o 
   7  11   3       23.92       20.94     15.87 o 
   8  11   3       10.70       11.63     15.06 o 
   9  11   3      179.63      179.79     39.10 o 
  10  11   3        2.41       22.56     16.83 o 
  11  11   3      151.74      179.35     40.86 o 
  12  11   3       62.01       37.04     24.86 o 
 -10  12   3       18.67       -6.76     11.46 o 
  -9  12   3       28.24       19.75     12.33 o 
  -8  12   3        5.98        8.45     12.17 o 
  -7  12   3       56.68       53.35     12.98 o 
  -6  12   3       79.61       96.89     14.21 o 
  -5  12   3        8.87        8.84     10.11 o 
  -4  12   3        1.31        1.05      9.66 o 
  -3  12   3      255.58      289.88     25.80 o 
  -2  12   3        5.16       -0.51      8.77 o 
  -1  12   3       17.97       25.97      9.62 o 
   0  12   3       17.48        7.20     10.42 o 
   1  12   3        1.25       -8.25     11.64 o 
   2  12   3        3.79      -10.98     12.02 o 
   3  12   3       59.24       52.12     14.97 o 
   4  12   3       33.13       55.35     15.15 o 
   5  12   3       72.59       69.38     19.42 o 
   6  12   3       30.90       28.44     18.38 o 
   7  12   3       40.99       20.94     16.72 o 
   8  12   3        0.03       17.34     16.68 o 
   9  12   3       19.35       16.64     18.03 o 
  -6  13   3        0.18       -6.65     11.66 o 
  -5  13   3       52.92       56.02     19.02 o 
  -4  13   3       30.43       13.99     14.89 o 
  -3  13   3       54.99       75.34     18.55 o 
  -2  13   3      156.91      170.50     21.98 o 
  -1  13   3        3.01       -0.49     14.55 o 
   0  13   3       13.43       -3.63     13.98 o 
   1  13   3       21.61       29.44     15.54 o 
   2  13   3       49.26       54.52     16.57 o 
   3  13   3        8.78       51.70     16.02 o 
   4  13   3       27.33       57.40     21.52 o 
   5  13   3       25.99       43.54     28.68 o 
 -23   0   4        7.49        2.53     24.30 o 
 -22   0   4       37.85       77.85     41.42 o 
 -21   0   4       14.76       54.92     16.55 o 
 -20   0   4       17.91       21.81     14.11 o 
 -19   0   4        6.27        9.29     12.78 o 
 -18   0   4       56.08       78.78     15.39 o 
 -17   0   4      346.60      340.56     24.35 o 
 -16   0   4      468.18      488.48     22.71 o 
 -15   0   4      439.50      453.40     20.94 o 
 -14   0   4      851.40      829.91     47.43 o 
 -13   0   4       68.88       65.29     11.72 o 
 -12   0   4      158.05      176.15     15.66 o 
 -11   0   4      274.30      287.06     14.90 o 
 -10   0   4       76.30       66.11      8.09 o 
  -9   0   4      754.60      767.61     26.19 o 
  -8   0   4      994.01     1130.06     34.90 o 
  -7   0   4     1305.28     1366.53     40.52 o 
  -6   0   4       32.72       47.79      6.26 o 
  -5   0   4      172.74      202.67     10.15 o 
  -4   0   4     1845.88     1835.28     51.40 o 
  -3   0   4     2822.71     2401.31     65.68 o 
  -2   0   4       29.28        7.18     13.17 o 
  -1   0   4     2370.35     2150.72     59.85 o 
   0   0   4     4620.96     4556.70    151.40 o 
   1   0   4     5585.44     5409.00    179.17 o 
   2   0   4     3424.46     3270.27     89.98 o 
   3   0   4      492.94      402.75     14.81 o 
   4   0   4     2051.24     2110.43     59.69 o 
   5   0   4      132.58      135.58     14.99 o 
   6   0   4     1197.50      946.14     38.72 o 
   7   0   4       51.53       33.56      8.57 o 
   8   0   4      190.58      274.38     18.70 o 
   9   0   4      355.55      436.09     47.40 o 
  10   0   4      813.20      803.00     36.72 o 
  11   0   4       16.87       23.16     10.62 o 
  12   0   4      574.50      498.40     28.52 o 
  13   0   4     1511.98     1300.90     64.27 o 
  14   0   4      143.79      125.29     36.48 o 
  15   0   4       35.14       36.78     14.41 o 
  16   0   4        3.12        0.77     11.93 o 
  17   0   4        2.74        5.20     20.17 o 
  18   0   4       62.98      101.73     19.27 o 
  19   0   4       28.79       -1.32     26.68 o 
  20   0   4        4.40       10.81     32.72 o 
  21   0   4       98.64      145.79     19.97 o 
 -23   1   4        6.00        3.67     15.85 o 
 -22   1   4       19.77       10.14     11.42 o 
 -21   1   4        9.57       18.99     11.68 o 
 -20   1   4       32.44       20.57      9.80 o 
 -19   1   4       14.77       20.02      9.62 o 
 -18   1   4        4.67        3.74      7.31 o 
 -17   1   4      155.11      144.94     11.16 o 
 -16   1   4        0.73        0.29      7.05 o 
 -15   1   4        0.04        1.03      7.98 o 
 -14   1   4        0.95        4.14      6.18 o 
 -13   1   4      133.71      154.03     10.25 o 
 -12   1   4       57.93       61.57      7.72 o 
 -11   1   4        0.25       -2.35      4.91 o 
 -10   1   4       41.80       48.03      6.27 o 
  -9   1   4      324.26      388.15     12.57 o 
  -8   1   4        0.85        8.36      3.84 o 
  -7   1   4      387.54      351.03     13.38 o 
  -6   1   4        1.39       -0.28      2.98 o 
  -5   1   4      624.47      640.25     18.01 o 
  -4   1   4       25.14       24.55      3.76 o 
  -3   1   4      313.24      295.05      8.39 o 
  -2   1   4      301.54      272.60      8.14 o 
  -1   1   4       46.48       53.20      6.42 o 
   0   1   4      129.76      153.95      7.43 o 
   1   1   4      449.47      502.68     13.75 o 
   2   1   4        1.87       -0.17      2.65 o 
   3   1   4      177.03      237.05     11.16 o 
   4   1   4       30.41       33.33      4.64 o 
   5   1   4      516.84      472.75     14.13 o 
   6   1   4      249.79      240.25      8.63 o 
   7   1   4      143.25      117.95      6.98 o 
   8   1   4      118.39      132.53      7.60 o 
   9   1   4        0.55        6.43      4.18 o 
  10   1   4      168.36      162.04     11.78 o 
  11   1   4        0.01        1.67      7.11 o 
  12   1   4       68.03       63.00      9.46 o 
  13   1   4       32.92       32.77      9.21 o 
  14   1   4      577.56      562.88     23.06 o 
  15   1   4      136.70      166.93     14.23 o 
  16   1   4       12.73       26.71      9.82 o 
  17   1   4       46.94       56.91     15.45 o 
  18   1   4        1.32        6.37     10.37 o 
  19   1   4       17.92       -1.01     10.51 o 
  20   1   4       12.54       26.68     10.96 o 
  21   1   4        1.06        7.24     11.02 o 
 -22   2   4       83.72      114.42     28.04 o 
 -21   2   4       36.27       57.97     14.68 o 
 -20   2   4        6.25       -4.06     14.56 o 
 -19   2   4        6.24       37.14      9.96 o 
 -18   2   4        0.04        0.12      8.00 o 
 -17   2   4        2.01        3.83      7.51 o 
 -16   2   4       39.82       34.06     10.25 o 
 -15   2   4        4.83       20.32      9.04 o 
 -14   2   4       25.77       24.31      8.32 o 
 -13   2   4     1542.16     1571.28     42.84 o 
 -12   2   4     2315.97     2414.66     53.97 o 
 -11   2   4      358.73      362.31     12.39 o 
 -10   2   4       44.83       33.75      5.97 o 
  -9   2   4     1113.57     1125.47     30.75 o 
  -8   2   4      240.77      318.82     12.39 o 
  -7   2   4      179.06      158.77      7.12 o 
  -6   2   4       75.42       85.68      4.92 o 
  -5   2   4     1339.72     1291.96     24.94 o 
  -4   2   4     3164.89     3241.24     58.11 o 
  -3   2   4     3376.77     2968.89     53.36 o 
  -2   2   4      253.93      178.58      7.52 o 
  -1   2   4      271.91      291.87      9.53 o 
   0   2   4      421.02      436.53     13.77 o 
   1   2   4      219.73      257.12     13.10 o 
   2   2   4      538.13      637.81     16.89 o 
   3   2   4      808.10      680.86     17.89 o 
   4   2   4      255.64      314.37     10.79 o 
   5   2   4     1134.63     1041.23     25.66 o 
   6   2   4      389.14      538.58     15.50 o 
   7   2   4       32.40       20.82      4.39 o 
   8   2   4        1.40        1.05      4.39 o 
   9   2   4        1.59        2.37      4.70 o 
  10   2   4        3.98        3.97      5.01 o 
  11   2   4       80.45       78.37      9.62 o 
  12   2   4       23.62       27.85      8.47 o 
  13   2   4     1416.31     1335.04     40.12 o 
  14   2   4      554.31      571.45     23.06 o 
  15   2   4      290.20      244.01     22.13 o 
  16   2   4       42.22       49.31     10.99 o 
  17   2   4       24.88       25.11      9.24 o 
  18   2   4        0.08        0.20      9.11 o 
  19   2   4        6.22       -6.07      8.43 o 
  20   2   4        0.33       13.78     10.45 o 
  21   2   4       17.29       42.69     15.47 o 
 -22   3   4        7.74       18.75     24.55 o 
 -21   3   4        6.07       18.70     14.99 o 
 -20   3   4       10.93       16.15     11.82 o 
 -19   3   4        6.03       13.69     10.62 o 
 -18   3   4        3.88       11.44     10.27 o 
 -17   3   4        8.00        6.18     11.94 o 
 -16   3   4       84.39       85.12     12.38 o 
 -15   3   4      483.31      512.72     24.74 o 
 -14   3   4      291.05      282.32     19.80 o 
 -13   3   4       58.66       74.64     10.63 o 
 -12   3   4      477.68      449.66     17.50 o 
 -11   3   4       35.73       49.28      7.18 o 
 -10   3   4      236.62      239.17     11.61 o 
  -9   3   4        3.73        2.99      4.44 o 
  -8   3   4       29.50       35.62      5.86 o 
  -7   3   4       68.84       78.37      5.65 o 
  -6   3   4        0.68       -0.78      3.02 o 
  -5   3   4      671.36      775.10     23.24 o 
  -4   3   4      681.86      560.36     15.59 o 
  -3   3   4       11.46        1.07      4.65 o 
  -2   3   4      286.51      282.72      8.90 o 
  -1   3   4      431.51      448.03     13.47 o 
   0   3   4       92.13      107.80      6.12 o 
   1   3   4       41.80       71.11      5.98 o 
   2   3   4      425.56      370.16     13.14 o 
   3   3   4     1363.74     1343.06     32.04 o 
   4   3   4       41.25       68.19      5.95 o 
   5   3   4     1141.78     1237.66     30.23 o 
   6   3   4      105.62      106.00      7.17 o 
   7   3   4        7.21        7.37      4.55 o 
   8   3   4      374.86      307.98     14.15 o 
   9   3   4       98.16       94.78      8.82 o 
  10   3   4      555.39      535.84     19.69 o 
  11   3   4      456.28      457.49     19.60 o 
  12   3   4       39.61       25.85      8.88 o 
  13   3   4       63.38       69.82     10.45 o 
  14   3   4       78.09       68.18      9.53 o 
  15   3   4       74.53       76.34     17.51 o 
  16   3   4        0.66        6.27      7.98 o 
  17   3   4       47.13       45.18     10.10 o 
  18   3   4       62.87       69.20     11.47 o 
  19   3   4        0.48        8.44     10.52 o 
  20   3   4       24.85       41.38     12.82 o 
  21   3   4        6.32       30.69     14.42 o 
 -22   4   4       55.41       57.80     23.16 o 
 -21   4   4       11.74       20.28     21.51 o 
 -20   4   4        0.96       27.85     12.53 o 
 -19   4   4        7.99       -1.25     11.17 o 
 -18   4   4        0.00       16.06     17.49 o 
 -17   4   4       18.89       31.90     13.95 o 
 -16   4   4       22.16       18.83     25.81 o 
 -15   4   4       43.08       76.16     12.43 o 
 -14   4   4      613.75      596.73     26.94 o 
 -13   4   4     1472.50     1430.41     47.97 o 
 -12   4   4      695.06      792.25     30.88 o 
 -11   4   4       69.76       62.97      7.82 o 
 -10   4   4      471.17      512.31     16.34 o 
  -9   4   4      272.47      321.62     20.05 o 
  -8   4   4       75.50       89.82      7.64 o 
  -7   4   4      247.54      283.15     22.66 o 
  -6   4   4      243.59      303.77     13.54 o 
  -5   4   4      184.03      179.70     11.72 o 
  -4   4   4       97.67       99.45      6.11 o 
  -3   4   4     1565.44     1500.40     31.80 o 
  -2   4   4     9846.98    10092.89    191.36 o 
  -1   4   4      443.91      479.89     13.43 o 
   0   4   4     4467.42     4358.77     93.20 o 
   1   4   4       59.72       60.97      6.45 o 
   2   4   4     3179.59     3210.61     70.13 o 
   3   4   4     1873.42     1701.56     50.84 o 
   4   4   4      529.34      625.02     18.14 o 
   5   4   4      364.23      340.96     13.30 o 
   6   4   4       25.30       47.86      6.49 o 
   7   4   4       65.19       75.72      5.84 o 
   8   4   4       77.62      108.82     12.80 o 
   9   4   4       18.37       12.76      5.77 o 
  10   4   4       14.50       16.85      6.33 o 
  11   4   4      694.33      689.97     27.49 o 
  12   4   4      604.55      630.06     25.87 o 
  13   4   4      454.47      413.10     20.11 o 
  14   4   4      135.23      138.92     13.27 o 
  15   4   4      639.44      626.01     25.50 o 
  16   4   4       86.92       91.95     12.55 o 
  17   4   4        1.26        1.80     10.39 o 
  18   4   4        4.71        5.42     10.42 o 
  19   4   4        6.16        7.77     12.49 o 
  20   4   4        1.34       25.49     14.30 o 
 -21   5   4        6.44       13.45     36.91 o 
 -20   5   4        1.14       -0.32     12.33 o 
 -19   5   4        0.03       15.28     12.04 o 
 -18   5   4       17.44        8.59     14.24 o 
 -17   5   4        5.55        9.06     13.62 o 
 -16   5   4       14.12        4.95     10.25 o 
 -15   5   4       28.08       54.36     17.89 o 
 -14   5   4      106.51      138.24     14.91 o 
 -13   5   4       44.38       33.36     10.55 o 
 -12   5   4       13.25       24.40      8.41 o 
 -11   5   4      456.92      523.14     21.94 o 
 -10   5   4      143.46      136.34     11.18 o 
  -9   5   4       32.72       24.09      7.07 o 
  -8   5   4       29.66       30.06      6.82 o 
  -7   5   4        1.81        4.79      5.14 o 
  -6   5   4       17.40       37.79      6.61 o 
  -5   5   4      330.81      353.13     14.99 o 
  -4   5   4       37.74       54.93      4.33 o 
  -3   5   4       15.13       40.62      4.33 o 
  -2   5   4      435.53      410.66     12.02 o 
  -1   5   4      852.56      887.49     21.01 o 
   0   5   4       22.04       24.29      3.56 o 
   1   5   4      543.22      674.90     16.73 o 
   2   5   4       60.30       56.28      5.28 o 
   3   5   4       21.03        4.68      4.18 o 
   4   5   4      102.47      117.40      8.77 o 
   5   5   4      333.58      357.62     12.66 o 
   6   5   4        4.90        6.23      4.11 o 
   7   5   4        7.38        8.22      4.29 o 
   8   5   4       31.65       35.67      5.98 o 
   9   5   4      153.99      183.85     11.08 o 
  10   5   4        0.21        5.80      6.37 o 
  11   5   4       18.61       13.26      7.15 o 
  12   5   4      245.24      277.49     27.45 o 
  13   5   4       17.01        1.67      8.33 o 
  14   5   4       30.12       14.10      9.73 o 
  15   5   4      196.66      202.64     16.73 o 
  16   5   4        0.55       -2.78      9.36 o 
  17   5   4        8.13       28.88     12.96 o 
  18   5   4        5.76        2.94     16.29 o 
  19   5   4        0.02      -17.33     11.55 o 
  20   5   4        1.58        8.32     14.23 o 
 -20   6   4       16.90       24.82     14.66 o 
 -19   6   4       22.93       71.27     19.75 o 
 -18   6   4       12.95       13.31     14.56 o 
 -17   6   4       28.32       59.22     16.66 o 
 -16   6   4       51.40       48.74     12.76 o 
 -15   6   4       15.26       19.95     12.44 o 
 -14   6   4       20.06       20.28     11.70 o 
 -13   6   4      114.07      103.59     12.09 o 
 -12   6   4      464.30      516.02     22.52 o 
 -11   6   4      273.09      303.60     16.83 o 
 -10   6   4       21.10       10.63      7.97 o 
  -9   6   4       10.71        2.52      6.89 o 
  -8   6   4        1.62       -4.65      6.04 o 
  -7   6   4        0.16        3.38      7.24 o 
  -6   6   4        6.05        1.60      5.49 o 
  -5   6   4       45.45       63.64      8.05 o 
  -4   6   4      315.16      345.03     12.56 o 
  -3   6   4      269.70      225.44     11.19 o 
  -2   6   4       24.10       37.80      5.46 o 
  -1   6   4       15.54       18.47      4.47 o 
   0   6   4       43.00       31.23      4.10 o 
   1   6   4       14.47       16.25      3.94 o 
   2   6   4       73.59       71.87      5.94 o 
   3   6   4      313.33      281.44     15.41 o 
   4   6   4       35.70       50.89      6.36 o 
   5   6   4        8.06        7.37      4.52 o 
   6   6   4      209.94      278.42     13.50 o 
   7   6   4       48.63       48.25      5.79 o 
   8   6   4        3.54        7.68      7.44 o 
   9   6   4        0.00        0.89      6.18 o 
  10   6   4        6.66        5.21      6.73 o 
  11   6   4       56.10       29.07      8.28 o 
  12   6   4       49.15       40.18      9.03 o 
  13   6   4       33.19       16.48      8.35 o 
  14   6   4      292.02      295.34     18.84 o 
  15   6   4       38.81       23.68     13.03 o 
  16   6   4       10.77        1.10     12.30 o 
  17   6   4        0.13       20.77     12.75 o 
  18   6   4        3.49       29.39     14.54 o 
  19   6   4        1.50        1.51     13.61 o 
 -19   7   4        0.50       10.09     17.23 o 
 -18   7   4       57.64       42.11     17.46 o 
 -17   7   4        0.12       -6.35     13.52 o 
 -16   7   4        1.44       -3.03     11.83 o 
 -15   7   4      215.15      234.33     20.17 o 
 -14   7   4      509.26      532.69     24.64 o 
 -13   7   4       30.50       46.72     10.78 o 
 -12   7   4        1.11       20.51      9.24 o 
 -11   7   4       38.23       41.74      9.88 o 
 -10   7   4      239.98      202.23     14.59 o 
  -9   7   4       37.86       37.25      9.17 o 
  -8   7   4        3.94        0.82      6.84 o 
  -7   7   4        1.01       12.00      6.89 o 
  -6   7   4      145.54      154.06     16.39 o 
  -5   7   4      145.25      134.63     11.13 o 
  -4   7   4       26.42       31.64      7.44 o 
  -3   7   4       29.91       56.02      8.29 o 
  -2   7   4      336.49      324.70     15.05 o 
  -1   7   4       36.54       54.66      5.98 o 
   0   7   4      471.28      415.72     13.77 o 
   1   7   4      272.47      317.57     12.21 o 
   2   7   4      310.72      319.81     11.01 o 
   3   7   4      267.69      303.63     11.77 o 
   4   7   4      125.19      136.16      9.39 o 
   5   7   4       13.83        7.94      5.16 o 
   6   7   4       81.05       75.08      7.39 o 
   7   7   4        3.20        3.52      5.33 o 
   8   7   4      134.62      137.37     10.82 o 
   9   7   4        0.02        5.23      6.82 o 
  10   7   4       25.60       43.09      8.85 o 
  11   7   4      127.03      105.21     17.81 o 
  12   7   4      413.00      439.45     29.34 o 
  13   7   4       45.56       31.53      9.41 o 
  14   7   4        0.42        3.92     11.31 o 
  15   7   4        6.98        5.98     13.09 o 
  16   7   4       59.85       36.23     19.97 o 
  17   7   4        3.45       -9.14     11.89 o 
  18   7   4        2.11      -11.97     13.69 o 
 -18   8   4        0.14        1.06     17.03 o 
 -17   8   4       18.48       33.53     17.37 o 
 -16   8   4       34.70       24.50     13.39 o 
 -15   8   4       19.02       10.12     11.07 o 
 -14   8   4       16.64       24.30     11.11 o 
 -13   8   4       71.15       66.55     18.73 o 
 -12   8   4       22.96       22.05     10.18 o 
 -11   8   4        0.24        4.46      9.01 o 
 -10   8   4        4.41        3.55      8.31 o 
  -9   8   4       30.63       14.90      8.99 o 
  -8   8   4       16.19       12.59      8.19 o 
  -7   8   4        0.02       -2.57      7.20 o 
  -6   8   4      161.91      142.04     13.67 o 
  -5   8   4      127.21      114.37     12.74 o 
  -4   8   4       65.50       61.51      9.60 o 
  -3   8   4      272.31      251.84     14.92 o 
  -2   8   4      366.28      377.09     17.96 o 
  -1   8   4       76.24       81.71      8.32 o 
   0   8   4      229.94      266.35     13.02 o 
   1   8   4        7.30       17.70      5.52 o 
   2   8   4      927.31      913.69     24.06 o 
   3   8   4      557.62      604.26     18.53 o 
   4   8   4      489.37      490.04     16.61 o 
   5   8   4       37.69       18.00      7.62 o 
   6   8   4        4.35        5.67      5.70 o 
   7   8   4       53.86       54.17      8.15 o 
   8   8   4       10.63       13.67      7.83 o 
   9   8   4       41.60       35.37      8.76 o 
  10   8   4      119.41      158.44     21.94 o 
  11   8   4      123.76      125.03     12.30 o 
  12   8   4        0.04       17.15      9.98 o 
  13   8   4        3.46        2.01     10.38 o 
  14   8   4       96.83       91.85     16.45 o 
  15   8   4       51.30       64.23     21.63 o 
  16   8   4        7.74       -5.79     13.90 o 
  17   8   4        0.84      -14.18     13.35 o 
 -17   9   4        1.41       -9.57     16.40 o 
 -16   9   4      280.31      276.46     21.11 o 
 -15   9   4      240.00      256.88     20.02 o 
 -14   9   4        4.00       24.67     11.84 o 
 -13   9   4       81.13       51.14     13.02 o 
 -12   9   4      332.55      315.98     20.20 o 
 -11   9   4      183.52      159.49     15.41 o 
 -10   9   4       53.86       53.68     11.88 o 
  -9   9   4        0.14        7.69      9.21 o 
  -8   9   4        1.70       22.48      9.40 o 
  -7   9   4      350.69      292.73     17.92 o 
  -6   9   4       17.93        2.92      7.89 o 
  -5   9   4      159.56      180.91     14.23 o 
  -4   9   4      572.95      549.28     23.59 o 
  -3   9   4       88.15       79.92     10.66 o 
  -2   9   4       11.83       11.67      7.90 o 
  -1   9   4       11.36        4.34      7.46 o 
   0   9   4      777.13      705.67     26.13 o 
   1   9   4      538.49      606.89     20.88 o 
   2   9   4     1022.47     1041.46     29.88 o 
   3   9   4      564.88      576.59     21.35 o 
   4   9   4       27.57       34.87      7.40 o 
   5   9   4       31.02       27.36      7.44 o 
   6   9   4       30.44       29.75      7.72 o 
   7   9   4        0.16        2.66      7.79 o 
   8   9   4        0.47       -5.49      8.82 o 
   9   9   4       40.72       49.07     10.09 o 
  10   9   4      507.68      473.64     32.48 o 
  11   9   4      263.57      248.92     21.55 o 
  12   9   4      206.60      190.76     19.90 o 
  13   9   4       20.49       10.27     11.27 o 
  14   9   4      103.11      105.42     16.39 o 
  15   9   4       31.85       10.89     17.42 o 
 -15  10   4        1.52      -20.22     13.48 o 
 -14  10   4       17.23       31.19     13.60 o 
 -13  10   4      284.50      327.72     30.14 o 
 -12  10   4        1.19       -5.83     10.86 o 
 -11  10   4       30.72       37.79     12.58 o 
 -10  10   4        5.58       23.56     11.49 o 
  -9  10   4       17.15        1.67      9.95 o 
  -8  10   4       19.58       33.57     12.68 o 
  -7  10   4      233.51      195.23     16.13 o 
  -6  10   4       60.16       47.12     10.82 o 
  -5  10   4       81.80       78.84     11.63 o 
  -4  10   4        5.58       10.95      8.54 o 
  -3  10   4        0.55      -12.51      8.34 o 
  -2  10   4       12.23       12.36      9.10 o 
  -1  10   4       29.95       28.84      9.02 o 
   0  10   4      192.78      192.78     14.64 o 
   1  10   4       29.99       38.09     10.38 o 
   2  10   4       15.65       20.10      8.01 o 
   3  10   4      152.88      151.80     14.81 o 
   4  10   4      117.91      140.68     13.95 o 
   5  10   4      189.23      208.61     14.06 o 
   6  10   4       15.94       17.14     15.97 o 
   7  10   4       11.50       11.65      8.74 o 
   8  10   4       71.79       75.19     15.12 o 
   9  10   4       16.58       -2.35     12.17 o 
  10  10   4      173.66      201.86     25.32 o 
  11  10   4        0.04       -3.41     12.44 o 
  12  10   4       77.90       74.13     16.97 o 
  13  10   4       94.50       91.68     17.49 o 
 -12  11   4       12.76       17.55     13.29 o 
 -11  11   4        5.78       -2.86     11.49 o 
 -10  11   4        8.39       13.48     11.67 o 
  -9  11   4      148.16      117.64     15.33 o 
  -8  11   4        9.08       13.80     10.92 o 
  -7  11   4       46.01       38.81     13.37 o 
  -6  11   4        5.65       -2.22      9.91 o 
  -5  11   4      102.72      106.81     20.96 o 
  -4  11   4       11.40       24.49     10.26 o 
  -3  11   4       44.62       33.98     10.89 o 
  -2  11   4       26.91       22.39     10.17 o 
  -1  11   4       36.22       18.96      9.59 o 
   0  11   4       52.28       38.00     10.47 o 
   1  11   4       22.90       15.60      8.77 o 
   2  11   4       52.47       38.83      9.81 o 
   3  11   4        4.78        8.97      9.65 o 
   4  11   4       33.57       36.24     11.23 o 
   5  11   4       31.97       17.32     10.19 o 
   6  11   4        0.05       11.56     10.12 o 
   7  11   4        0.29       -0.64     11.24 o 
   8  11   4       17.14       32.21     16.74 o 
   9  11   4        1.07      -19.90     13.26 o 
  10  11   4      149.99      142.41     23.70 o 
  11  11   4        0.00       23.13     19.09 o 
  -9  12   4       12.53       15.51     12.58 o 
  -8  12   4        2.35       -0.65     11.34 o 
  -7  12   4       11.21       18.15     11.93 o 
  -6  12   4       15.19       11.24     11.07 o 
  -5  12   4       38.29       38.47     12.43 o 
  -4  12   4        1.29        3.37     10.70 o 
  -3  12   4       41.41       54.67     12.64 o 
  -2  12   4        0.32      -12.41      9.34 o 
  -1  12   4        4.23       14.49     10.69 o 
   0  12   4       49.22       32.29     14.45 o 
   1  12   4        2.47       -7.66      8.78 o 
   2  12   4       43.43       33.92     12.02 o 
   3  12   4      115.61      147.61     19.48 o 
   4  12   4       59.54       53.68     15.79 o 
   5  12   4        9.14       29.24     17.62 o 
   6  12   4        0.99        5.67     24.98 o 
   7  12   4        4.71        8.41     16.43 o 
   8  12   4       11.26       18.90     18.07 o 
  -3  13   4        1.53        1.48     11.45 o 
  -2  13   4       74.63      109.62     19.85 o 
  -1  13   4        6.14        3.80     14.89 o 
   0  13   4        0.13      -19.63     13.42 o 
   1  13   4       98.97      124.27     20.06 o 
   2  13   4        4.12       10.71     24.34 o 
 -22   1   5        0.10       10.08     17.20 o 
 -21   1   5        1.78        7.18     12.66 o 
 -20   1   5        0.04       -7.01      9.50 o 
 -19   1   5        3.18      -13.47      8.98 o 
 -18   1   5        0.12      -11.45      8.22 o 
 -17   1   5      144.37      140.43     12.92 o 
 -16   1   5      155.32      153.46     12.83 o 
 -15   1   5      723.99      628.78     23.32 o 
 -14   1   5      355.69      381.41     17.67 o 
 -13   1   5      749.85      731.96     75.46 o 
 -12   1   5       10.09       13.36      7.53 o 
 -11   1   5      139.41      130.26      9.35 o 
 -10   1   5       31.44       55.42      9.14 o 
  -9   1   5      395.09      455.13     15.88 o 
  -8   1   5      327.32      352.93     13.21 o 
  -7   1   5        0.93       -2.18      3.22 o 
  -6   1   5       54.10       46.97      5.31 o 
  -5   1   5      105.85       90.06      6.34 o 
  -4   1   5      268.58      286.89      9.82 o 
  -3   1   5     1740.32     1418.63     34.53 o 
  -2   1   5        0.16       22.38      4.13 o 
  -1   1   5      363.43      346.62     14.44 o 
   0   1   5      493.80      532.28     15.25 o 
   1   1   5     6609.12     6528.97    125.54 o 
   2   1   5     2393.83     2243.53     45.34 o 
   3   1   5     3870.02     3653.76     71.74 o 
   4   1   5       76.51      110.48      5.34 o 
   5   1   5      478.43      447.50     12.46 o 
   6   1   5       15.94        9.63      3.51 o 
   7   1   5       17.28       10.27      3.52 o 
   8   1   5        2.01       -2.37      4.25 o 
   9   1   5       19.82       18.25      7.65 o 
  10   1   5        0.74        1.28      6.65 o 
  11   1   5     2118.03     2077.02     73.05 o 
  12   1   5      531.79      469.20     20.65 o 
  13   1   5      493.21      451.27     22.67 o 
  14   1   5      180.51      175.02     14.76 o 
  15   1   5        0.00       -0.85      8.61 o 
  16   1   5       48.43       48.47     11.39 o 
  17   1   5      135.79      191.64     25.84 o 
  18   1   5       10.15        5.17     10.72 o 
  19   1   5        5.07       -1.12     10.97 o 
  20   1   5        4.02       -4.38     11.43 o 
  21   1   5       21.23       50.85     12.85 o 
 -22   2   5       14.85       16.69     17.01 o 
 -21   2   5        3.27       -0.17     12.65 o 
 -20   2   5        2.43       30.05     13.33 o 
 -19   2   5       18.18        1.96     16.54 o 
 -18   2   5       11.15       29.85     14.52 o 
 -17   2   5       71.19       98.36     40.15 o 
 -16   2   5       14.34        5.52      8.68 o 
 -15   2   5      337.75      381.11     18.13 o 
 -14   2   5      280.23      301.77     17.78 o 
 -13   2   5      321.06      370.21     16.69 o 
 -12   2   5      661.15      706.83     23.33 o 
 -11   2   5      443.96      485.93     19.59 o 
 -10   2   5      214.13      206.29     11.08 o 
  -9   2   5       11.39        8.04      4.32 o 
  -8   2   5      157.78      175.12      9.31 o 
  -7   2   5      109.17      109.11      8.33 o 
  -6   2   5        1.90       -0.92      3.63 o 
  -5   2   5       83.97       93.48      4.94 o 
  -4   2   5     2323.05     2025.26     37.88 o 
  -3   2   5       39.72       39.30      5.16 o 
  -2   2   5      868.61      785.76     20.45 o 
  -1   2   5       19.06       16.24      4.02 o 
   0   2   5      433.61      434.54     13.09 o 
   1   2   5        0.73        4.81      4.75 o 
   2   2   5      334.13      403.75     12.84 o 
   3   2   5       43.17       59.98      6.06 o 
   4   2   5     1257.15     1516.29     35.80 o 
   5   2   5        0.04       -3.47      3.77 o 
   6   2   5      110.70      121.73     11.85 o 
   7   2   5       76.41       94.93      9.88 o 
   8   2   5       23.65       11.03      5.26 o 
   9   2   5      219.40      224.55     11.15 o 
  10   2   5       41.16       72.38      9.63 o 
  11   2   5       27.64       36.15      8.81 o 
  12   2   5      176.39      187.30     16.34 o 
  13   2   5       30.71       43.37     11.22 o 
  14   2   5       42.85       65.55     11.18 o 
  15   2   5       16.59       21.57      9.68 o 
  16   2   5       35.73       17.68     10.65 o 
  17   2   5        9.00       19.27     10.77 o 
  18   2   5        3.12        3.69     10.61 o 
  19   2   5        1.07        2.47     10.10 o 
  20   2   5        1.81        1.95     10.29 o 
 -22   3   5        5.32        1.65     14.38 o 
 -21   3   5        3.51       26.63     19.03 o 
 -20   3   5       29.09       43.82     14.05 o 
 -19   3   5       30.70       32.67     12.71 o 
 -18   3   5       16.06       20.43     14.23 o 
 -17   3   5        0.10        5.13     12.59 o 
 -16   3   5        1.73       -7.87      9.69 o 
 -15   3   5      184.56      183.18     24.19 o 
 -14   3   5       50.88       73.88     12.04 o 
 -13   3   5      297.60      342.16     19.68 o 
 -12   3   5       57.66       33.17      7.63 o 
 -11   3   5      324.75      314.80     17.66 o 
 -10   3   5        5.34        4.44      5.31 o 
  -9   3   5       28.96       12.70      5.33 o 
  -8   3   5        5.03        5.55      4.11 o 
  -7   3   5      204.46      204.06     12.78 o 
  -6   3   5        5.81       -0.10      3.03 o 
  -5   3   5     1446.69     1417.78     33.25 o 
  -4   3   5        1.67        5.41      4.48 o 
  -3   3   5        2.06        2.01      3.97 o 
  -2   3   5       98.31       55.02      6.16 o 
  -1   3   5     1356.28     1331.09     28.87 o 
   0   3   5       29.11       34.91      4.85 o 
   1   3   5     1606.37     1493.04     54.58 o 
   2   3   5       65.35       81.82      7.00 o 
   3   3   5      322.58      317.80     11.76 o 
   4   3   5        0.68       -4.67      4.18 o 
   5   3   5      568.93      554.67     16.78 o 
   6   3   5       26.60       14.90      7.19 o 
   7   3   5      171.81      141.86     11.93 o 
   8   3   5       11.45       12.53      5.23 o 
   9   3   5      246.37      229.69     13.11 o 
  10   3   5       61.00       55.67     11.29 o 
  11   3   5      157.61      165.66     15.45 o 
  12   3   5      318.25      298.84     20.22 o 
  13   3   5       85.32       70.98     18.10 o 
  14   3   5       81.02       73.42     11.84 o 
  15   3   5      124.67      121.52     13.39 o 
  16   3   5       88.82       86.10     11.89 o 
  17   3   5       23.35       13.58      9.48 o 
  18   3   5        0.27        5.45      9.22 o 
  19   3   5        1.61        0.22      9.52 o 
  20   3   5       29.31       29.53     11.07 o 
 -21   4   5        6.25        2.66     13.42 o 
 -20   4   5        1.23       24.26     12.85 o 
 -19   4   5        2.09       21.55     16.05 o 
 -18   4   5        1.00       20.11     14.97 o 
 -17   4   5        2.48        8.34     12.74 o 
 -16   4   5       38.05       39.20     11.75 o 
 -15   4   5       68.31      116.22     22.76 o 
 -14   4   5      750.14      889.85     46.41 o 
 -13   4   5       54.66       47.13     10.98 o 
 -12   4   5      710.36      668.59     28.34 o 
 -11   4   5       74.59       64.77     15.92 o 
 -10   4   5      309.54      332.79     16.22 o 
  -9   4   5      133.99      138.99     12.11 o 
  -8   4   5      218.07      257.22     13.57 o 
  -7   4   5       80.82       75.85      8.26 o 
  -6   4   5       39.89       60.80      7.59 o 
  -5   4   5       82.01       97.60      6.82 o 
  -4   4   5      490.75      433.83     14.00 o 
  -3   4   5       10.86       14.12      3.88 o 
  -2   4   5     1794.37     1916.40     40.05 o 
  -1   4   5      377.74      356.84     11.26 o 
   0   4   5      127.21      123.43      8.35 o 
   1   4   5       21.64       35.69      7.28 o 
   2   4   5      548.80      483.62     16.89 o 
   3   4   5      191.14      182.60      9.57 o 
   4   4   5      842.66      961.96     25.59 o 
   5   4   5       14.70       16.12      5.31 o 
   6   4   5      221.42      263.45     10.18 o 
   7   4   5      143.61      156.25      9.70 o 
   8   4   5        8.75       24.48      9.19 o 
   9   4   5        0.81        8.49      8.33 o 
  10   4   5       11.31       -1.94      7.18 o 
  11   4   5       87.47       65.01     12.34 o 
  12   4   5      619.51      657.12     29.35 o 
  13   4   5        8.67        8.16      9.19 o 
  14   4   5      356.73      343.62     20.52 o 
  15   4   5       21.58       11.90     10.25 o 
  16   4   5       64.38       71.49     13.02 o 
  17   4   5       48.37       24.44     11.48 o 
  18   4   5        8.36        0.91     10.99 o 
  19   4   5        3.70       15.20     11.99 o 
  20   4   5        1.90       11.23     14.17 o 
 -21   5   5        4.45       25.93     15.28 o 
 -20   5   5       72.82      115.29     18.89 o 
 -19   5   5       30.02       13.93     15.49 o 
 -18   5   5       17.22       29.98     15.97 o 
 -17   5   5        1.77       20.81     12.25 o 
 -16   5   5        1.33        2.31      9.63 o 
 -15   5   5      198.97      243.87     36.30 o 
 -14   5   5       82.30      102.00     23.75 o 
 -13   5   5      162.14      213.83     22.56 o 
 -12   5   5       73.81       89.85     17.41 o 
 -11   5   5       87.95       93.15     13.08 o 
 -10   5   5        0.60       -7.81      6.48 o 
  -9   5   5       32.19       14.23      7.33 o 
  -8   5   5       17.19       13.34      6.82 o 
  -7   5   5      101.67      100.66      9.52 o 
  -6   5   5      118.12      119.03      9.99 o 
  -5   5   5      278.43      205.29     12.11 o 
  -4   5   5      126.97      176.04      8.77 o 
  -3   5   5     2214.69     2347.17     48.53 o 
  -2   5   5      223.51      217.90      9.46 o 
  -1   5   5     2313.56     2365.65     49.05 o 
   0   5   5       25.62       54.19      5.73 o 
   1   5   5     1682.25     1854.92     43.53 o 
   2   5   5      100.18      114.07      9.11 o 
   3   5   5      605.99      571.24     18.97 o 
   4   5   5      474.74      436.48     13.71 o 
   5   5   5      102.12       99.37      7.39 o 
   6   5   5        4.80        0.21      4.23 o 
   7   5   5      222.13      259.15     13.48 o 
   8   5   5       49.25       52.17      7.08 o 
   9   5   5       31.93       27.85      8.77 o 
  10   5   5        0.31        6.82      6.45 o 
  11   5   5      419.95      350.18     23.41 o 
  12   5   5      197.69      196.41     15.26 o 
  13   5   5       46.63       35.57     10.37 o 
  14   5   5        3.90       12.19      9.80 o 
  15   5   5       78.42      115.94     14.31 o 
  16   5   5       73.38       71.95     13.41 o 
  17   5   5        0.19        0.18     11.30 o 
  18   5   5       37.72       47.50     15.43 o 
  19   5   5        5.52       -0.57     22.98 o 
 -20   6   5        0.33       -2.15     21.09 o 
 -19   6   5        4.78       -3.12     15.37 o 
 -18   6   5       21.44        5.40     15.30 o 
 -17   6   5        1.27       -1.56     12.11 o 
 -16   6   5       37.59       38.69     12.89 o 
 -15   6   5      239.82      278.95     22.53 o 
 -14   6   5      302.58      305.04     21.02 o 
 -13   6   5       15.61       39.90     12.56 o 
 -12   6   5     1315.67     1362.26     41.97 o 
 -11   6   5      979.65      865.69     30.16 o 
 -10   6   5       88.64       80.18     10.66 o 
  -9   6   5       49.51       13.69      8.15 o 
  -8   6   5        1.15       -0.97      8.53 o 
  -7   6   5        0.46       -7.11      6.07 o 
  -6   6   5       34.14       40.93      7.95 o 
  -5   6   5        0.28        7.51      7.00 o 
  -4   6   5     1402.24     1448.40     41.33 o 
  -3   6   5      491.99      468.99     14.02 o 
  -2   6   5      295.38      280.60     10.68 o 
  -1   6   5        4.81        5.59      4.96 o 
   0   6   5      460.46      464.35     14.45 o 
   1   6   5       52.85       71.26      5.70 o 
   2   6   5      588.94      596.08     16.50 o 
   3   6   5       33.64       44.53      6.46 o 
   4   6   5      723.58      815.69     24.41 o 
   5   6   5      139.77      108.83     10.40 o 
   6   6   5        7.59       14.63      5.87 o 
   7   6   5        6.39        2.00      5.72 o 
   8   6   5      187.27      142.13      9.72 o 
   9   6   5        0.01        0.29      6.64 o 
  10   6   5      147.54      151.00     17.30 o 
  11   6   5        1.00        1.80      7.29 o 
  12   6   5      434.18      462.90     30.04 o 
  13   6   5        2.31        8.49      9.71 o 
  14   6   5      708.00      770.06     37.55 o 
  15   6   5       11.88       14.28     11.08 o 
  16   6   5        0.47        3.19     12.88 o 
  17   6   5        1.91        4.33     12.76 o 
  18   6   5        2.60       19.51     25.71 o 
 -19   7   5        0.06       11.16     18.10 o 
 -18   7   5        0.17       29.80     17.50 o 
 -17   7   5       37.44       89.35     25.54 o 
 -16   7   5        2.39       14.66     13.14 o 
 -15   7   5        0.70       15.58     11.81 o 
 -14   7   5        3.24       -6.27      9.58 o 
 -13   7   5       42.56       38.36     11.08 o 
 -12   7   5       37.37       42.90     10.81 o 
 -11   7   5      176.81      172.62     15.00 o 
 -10   7   5      222.34      215.88     23.81 o 
  -9   7   5       25.33       21.33      9.31 o 
  -8   7   5       26.06       17.29      7.95 o 
  -7   7   5       47.35       50.19     12.06 o 
  -6   7   5       36.01       32.60      8.60 o 
  -5   7   5        5.99        0.77      6.72 o 
  -4   7   5      417.67      410.81     19.04 o 
  -3   7   5      376.46      384.62     17.97 o 
  -2   7   5     1111.67     1162.00     35.45 o 
  -1   7   5     1399.45     1469.03     33.54 o 
   0   7   5        1.96       23.96      8.10 o 
   1   7   5     2139.13     2040.59     44.48 o 
   2   7   5      438.46      424.85     14.94 o 
   3   7   5       99.35      101.65     11.39 o 
   4   7   5      286.23      268.36     12.79 o 
   5   7   5        3.75       -0.74      4.89 o 
   6   7   5       20.77       11.25      6.08 o 
   7   7   5       25.12        2.21      5.97 o 
   8   7   5        6.69        4.42      6.67 o 
   9   7   5       91.66       65.52      9.48 o 
  10   7   5      191.87      199.22     13.70 o 
  11   7   5        4.00        2.39      8.38 o 
  12   7   5       26.47       14.22     10.56 o 
  13   7   5       33.99       24.23     11.23 o 
  14   7   5        1.23       10.13     16.31 o 
  15   7   5        0.04       -5.11     12.55 o 
  16   7   5       23.07        7.88     16.81 o 
  17   7   5        0.26        0.12     14.03 o 
 -17   8   5        6.14       -3.07     13.72 o 
 -16   8   5       58.63       82.57     16.56 o 
 -15   8   5       33.36       48.25     13.60 o 
 -14   8   5      322.03      379.07     22.36 o 
 -13   8   5        3.37       14.00     10.67 o 
 -12   8   5        8.24       25.47     10.76 o 
 -11   8   5       43.99       29.43     10.24 o 
 -10   8   5        7.54       -2.40      8.80 o 
  -9   8   5       13.58       -2.46      8.19 o 
  -8   8   5      270.08      246.82     20.87 o 
  -7   8   5      122.62      119.35     14.61 o 
  -6   8   5       95.84      129.60     19.67 o 
  -5   8   5      100.56       82.21     10.99 o 
  -4   8   5       39.61       41.25      9.20 o 
  -3   8   5       41.69       39.03      9.13 o 
  -2   8   5       78.32       80.40     10.34 o 
  -1   8   5       42.96       48.19      9.04 o 
   0   8   5      757.36      806.52     22.19 o 
   1   8   5       17.83       23.08      8.60 o 
   2   8   5       15.21       20.45      6.39 o 
   3   8   5      387.62      413.85     22.13 o 
   4   8   5       36.18       23.45      7.91 o 
   5   8   5        4.95        9.20      6.75 o 
   6   8   5      151.18      142.23     11.84 o 
   7   8   5        0.01        0.82      7.43 o 
   8   8   5       19.90       19.98      7.54 o 
   9   8   5        0.77       -8.41      7.71 o 
  10   8   5        3.26        5.69      8.47 o 
  11   8   5        7.03        2.47      8.95 o 
  12   8   5      139.66      154.73     14.16 o 
  13   8   5       38.84       53.33     14.94 o 
  14   8   5       27.06       35.77     20.57 o 
  15   8   5        0.45        4.66     21.36 o 
  16   8   5        6.40       20.60     15.28 o 
 -16   9   5       11.13        5.10     13.93 o 
 -15   9   5        6.60       -1.16     15.35 o 
 -14   9   5       97.08       99.60     18.87 o 
 -13   9   5        8.14       -3.51     10.95 o 
 -12   9   5       10.75        5.21     11.37 o 
 -11   9   5        6.84        9.73     10.82 o 
 -10   9   5      153.30      118.91     14.20 o 
  -9   9   5        2.24        4.59      9.47 o 
  -8   9   5       10.78        7.87      9.24 o 
  -7   9   5        4.67       -1.51      8.39 o 
  -6   9   5       10.77        0.29      8.18 o 
  -5   9   5       93.94      110.56     12.88 o 
  -4   9   5        3.26        6.41      8.21 o 
  -3   9   5        8.06       11.17      8.24 o 
  -2   9   5      114.24       87.94     11.46 o 
  -1   9   5       11.07        5.02      7.83 o 
   0   9   5       34.73       43.48      9.65 o 
   1   9   5        1.15       -5.39      7.46 o 
   2   9   5       92.76       98.39      9.26 o 
   3   9   5       59.57       44.73      9.91 o 
   4   9   5       61.59       64.54      8.67 o 
   5   9   5        3.38        8.05      7.59 o 
   6   9   5       42.40       51.54     10.02 o 
   7   9   5        7.24        4.56      8.38 o 
   8   9   5       44.69       28.41      9.87 o 
   9   9   5       48.48       65.37     13.01 o 
  10   9   5      106.09       77.63     23.16 o 
  11   9   5       48.80       57.48     15.30 o 
  12   9   5        0.75       -5.82     13.29 o 
  13   9   5       37.99       73.58     21.75 o 
  14   9   5        5.40       15.37     14.63 o 
 -14  10   5       28.40       36.27     13.81 o 
 -13  10   5      155.45      137.58     17.26 o 
 -12  10   5       89.81       83.82     18.55 o 
 -11  10   5        6.83       13.06     11.45 o 
 -10  10   5       61.66       45.26     12.39 o 
  -9  10   5        7.78       16.02     10.99 o 
  -8  10   5       52.54       48.00     17.86 o 
  -7  10   5       18.37       19.29     10.22 o 
  -6  10   5       88.43      101.40     13.35 o 
  -5  10   5        0.00        4.35      8.85 o 
  -4  10   5      241.27      214.07     17.17 o 
  -3  10   5       69.57       45.39     10.59 o 
  -2  10   5      124.24      123.01     13.61 o 
  -1  10   5        7.19        6.61     13.33 o 
   0  10   5       11.80        9.91      8.80 o 
   1  10   5      152.50      156.88     14.36 o 
   2  10   5      436.53      463.16     22.51 o 
   3  10   5       22.88       23.95      9.47 o 
   4  10   5      135.43      116.30     13.15 o 
   5  10   5        3.03        9.24      8.63 o 
   6  10   5        0.01       11.42      8.00 o 
   7  10   5        8.94       16.14      8.60 o 
   8  10   5        9.91       24.59     16.92 o 
   9  10   5       16.23       30.53     14.26 o 
  10  10   5       52.87       77.70     16.63 o 
  11  10   5       30.64       29.57     14.66 o 
  12  10   5       66.63       72.12     24.72 o 
 -12  11   5        4.53       -1.23     12.56 o 
 -11  11   5       48.36       46.51     18.90 o 
 -10  11   5       34.49       33.65     12.90 o 
  -9  11   5        0.23       13.89     11.43 o 
  -8  11   5       16.61        4.77     11.22 o 
  -7  11   5       10.50       -8.47     11.16 o 
  -6  11   5       74.60       74.04     13.61 o 
  -5  11   5       11.82       10.08     10.38 o 
  -4  11   5        3.17       -4.67      9.35 o 
  -3  11   5       15.81       20.29     10.12 o 
  -2  11   5       15.71       14.43     12.75 o 
  -1  11   5       28.63       16.78     10.36 o 
   0  11   5       16.23       23.01     15.84 o 
   1  11   5        0.05       -1.89      9.52 o 
   2  11   5      247.29      234.31     17.80 o 
   3  11   5        9.31       -2.34      9.98 o 
   4  11   5        0.10        8.00     11.82 o 
   5  11   5        0.01       11.06     12.33 o 
   6  11   5        3.62        3.14     11.29 o 
   7  11   5        3.63       -2.68     10.89 o 
   8  11   5        0.00        1.00     12.65 o 
   9  11   5       13.80        0.97     13.14 o 
  10  11   5       22.09       24.36     18.83 o 
  -8  12   5        0.07        0.05     12.14 o 
  -7  12   5        3.16       22.66     12.35 o 
  -6  12   5       86.30       69.22     14.49 o 
  -5  12   5        2.80        7.10     11.14 o 
  -4  12   5       65.92       97.47     15.17 o 
  -3  12   5        4.72        5.80     10.86 o 
  -2  12   5       23.43       25.48     16.83 o 
  -1  12   5       57.68       64.17     17.94 o 
   0  12   5       55.32       61.46     11.68 o 
   1  12   5       21.39       24.13     10.42 o 
   2  12   5       19.30        2.67     10.92 o 
   3  12   5        0.03       15.60     13.52 o 
   4  12   5       55.95       37.06     15.06 o 
   5  12   5       26.32       36.32     14.91 o 
   6  12   5        2.92        8.43     17.21 o 
 -22   0   6       26.07       44.72     26.34 o 
 -21   0   6       10.41       29.67     24.73 o 
 -20   0   6        3.75        1.36     15.04 o 
 -19   0   6        7.25       16.14     14.57 o 
 -18   0   6        0.00      -10.65     11.69 o 
 -17   0   6        7.92       28.13     13.51 o 
 -16   0   6       39.06       19.32     16.71 o 
 -15   0   6      274.79      336.92     50.36 o 
 -14   0   6      244.79      237.84     21.04 o 
 -13   0   6     1626.36     1608.00     51.02 o 
 -12   0   6      282.36      350.31     30.74 o 
 -11   0   6        6.45       14.15      7.36 o 
 -10   0   6        0.33        8.30      9.63 o 
  -9   0   6     1941.97     1890.36     56.15 o 
  -8   0   6      847.86      871.37     29.64 o 
  -7   0   6       19.25       14.04      5.96 o 
  -6   0   6      340.30      375.16     16.23 o 
  -5   0   6     1432.89     1401.82     42.20 o 
  -4   0   6      219.90      323.24     14.65 o 
  -3   0   6      211.23      250.87     13.14 o 
  -2   0   6      106.01       90.51      8.96 o 
  -1   0   6     1763.60     1518.61     56.26 o 
   0   0   6       61.66      105.32     10.76 o 
   1   0   6     5385.54     5335.61    179.11 o 
   2   0   6      276.27      353.03     18.68 o 
   3   0   6      282.47      254.38     48.14 o 
   4   0   6      345.82      369.07     15.82 o 
   5   0   6        3.38       -5.64      4.51 o 
   6   0   6        3.07        8.68      7.32 o 
   7   0   6       51.10       55.40     11.79 o 
   8   0   6      116.19      102.22     15.11 o 
   9   0   6        4.46        6.16     10.25 o 
  10   0   6      260.77      238.71     21.72 o 
  11   0   6      841.79      833.81     41.08 o 
  12   0   6      865.10      937.35     45.60 o 
  13   0   6      580.20      634.30     35.79 o 
  14   0   6       62.58       51.86     16.59 o 
  15   0   6       34.04       96.04     23.10 o 
  16   0   6       12.29        7.44     23.81 o 
  17   0   6      177.31      144.56     22.55 o 
  18   0   6        7.20       16.06     45.12 o 
  19   0   6       46.08       11.08     33.34 o 
  20   0   6        0.78       25.79     19.04 o 
 -22   1   6        6.51       16.20     13.66 o 
 -21   1   6        0.16        6.23     13.26 o 
 -20   1   6        1.28       25.23     13.21 o 
 -19   1   6       61.46       90.14     15.17 o 
 -18   1   6       31.07       23.27     11.49 o 
 -17   1   6      155.84      186.29     14.47 o 
 -16   1   6      287.60      267.27     15.95 o 
 -15   1   6      362.47      365.02     17.90 o 
 -14   1   6      189.25      140.44     15.77 o 
 -13   1   6       20.36       21.08      6.91 o 
 -12   1   6      236.96      231.75     23.21 o 
 -11   1   6       20.74       12.55      5.71 o 
 -10   1   6       66.97       69.94      7.16 o 
  -9   1   6       83.18       77.71      6.81 o 
  -8   1   6       10.40       10.23      4.65 o 
  -7   1   6      294.59      318.66     15.15 o 
  -6   1   6        0.14       -0.82      3.78 o 
  -5   1   6      937.91      973.19     24.09 o 
  -4   1   6      188.28      166.90     14.30 o 
  -3   1   6     1034.11     1098.10     26.96 o 
  -2   1   6      100.63       90.20      7.00 o 
  -1   1   6      798.49      782.29     20.69 o 
   0   1   6        2.79       -4.90      4.40 o 
   1   1   6      641.75      587.23     18.49 o 
   2   1   6      497.81      479.48     13.20 o 
   3   1   6     1976.15     1915.11     39.81 o 
   4   1   6       22.30       29.67      4.13 o 
   5   1   6      924.90      964.37     21.91 o 
   6   1   6      227.21      226.16      9.17 o 
   7   1   6      107.99      112.24     10.47 o 
   8   1   6      292.76      267.44     17.99 o 
   9   1   6       34.14       40.68      8.71 o 
  10   1   6       97.83      123.92     11.88 o 
  11   1   6      106.17       89.34     11.16 o 
  12   1   6      187.85      193.42     20.35 o 
  13   1   6       81.97       66.32     11.16 o 
  14   1   6      106.08      112.34     13.21 o 
  15   1   6        4.71       -0.18      8.99 o 
  16   1   6       42.93       58.39     12.31 o 
  17   1   6       39.95       37.19     11.88 o 
  18   1   6       17.73        7.54     11.82 o 
  19   1   6        5.74       18.86     12.28 o 
  20   1   6       21.06       23.56     12.79 o 
 -21   2   6       60.22       66.37     22.48 o 
 -20   2   6       14.12       21.26     21.99 o 
 -19   2   6        8.34       10.01     12.48 o 
 -18   2   6       16.50       13.31     11.51 o 
 -17   2   6       32.53       47.81     30.87 o 
 -16   2   6       64.26       54.45     12.54 o 
 -15   2   6       91.18       68.31     12.34 o 
 -14   2   6      244.12      205.68     16.48 o 
 -13   2   6      853.50      747.30     25.33 o 
 -12   2   6        5.54       14.38      8.79 o 
 -11   2   6       53.38       49.06      7.88 o 
 -10   2   6      107.53      143.48      8.67 o 
  -9   2   6        2.99        2.15      4.48 o 
  -8   2   6        0.37        5.97      4.39 o 
  -7   2   6      805.57      826.54     19.59 o 
  -6   2   6      142.49      149.61      6.94 o 
  -5   2   6      179.94      185.35      9.04 o 
  -4   2   6       86.84       70.42      4.91 o 
  -3   2   6      481.30      444.94     12.79 o 
  -2   2   6      152.20      188.04      9.84 o 
  -1   2   6      121.06      125.94     18.14 o 
   0   2   6       93.11      109.53      7.56 o 
   1   2   6      818.75      762.65     20.78 o 
   2   2   6       78.44       94.38      7.15 o 
   3   2   6       71.46       76.59      5.79 o 
   4   2   6       35.30       36.19      5.54 o 
   5   2   6      157.23      129.43      6.48 o 
   6   2   6       16.98        5.94      6.60 o 
   7   2   6       22.26       26.36      5.40 o 
   8   2   6        7.46       -1.84      8.79 o 
   9   2   6      148.96      167.07     15.10 o 
  10   2   6      338.01      312.73     17.47 o 
  11   2   6       65.29       64.25     10.90 o 
  12   2   6      164.70      162.55     14.31 o 
  13   2   6      213.10      203.48     15.73 o 
  14   2   6      167.60      145.23     14.60 o 
  15   2   6       22.33       36.61     11.10 o 
  16   2   6        8.79       16.01     10.66 o 
  17   2   6        0.00       -1.67     10.57 o 
  18   2   6        0.30        2.76     10.67 o 
  19   2   6       33.56       18.34     13.56 o 
 -21   3   6        1.96      -20.05     13.36 o 
 -20   3   6       25.60       42.56     44.32 o 
 -19   3   6        0.00        3.34     14.93 o 
 -18   3   6        6.97      -14.08     12.58 o 
 -17   3   6       38.60       37.55     12.16 o 
 -16   3   6        8.04       13.36     10.97 o 
 -15   3   6      115.02      137.94     15.51 o 
 -14   3   6       45.12       57.71     12.21 o 
 -13   3   6       76.65       54.64     11.41 o 
 -12   3   6        0.70       10.53      8.86 o 
 -11   3   6        5.69        0.04      8.28 o 
 -10   3   6      158.14      161.54     21.55 o 
  -9   3   6        4.75       -3.80      6.60 o 
  -8   3   6        2.87        3.33      4.23 o 
  -7   3   6        2.55        3.25      3.46 o 
  -6   3   6       73.75       99.74      6.82 o 
  -5   3   6       61.22       75.55      5.62 o 
  -4   3   6        0.26        0.64      3.57 o 
  -3   3   6      114.69      137.04      6.98 o 
  -2   3   6       46.15       54.71      8.91 o 
  -1   3   6      147.10      133.68      7.26 o 
   0   3   6       48.11       26.51      4.91 o 
   1   3   6       11.44        6.26      4.59 o 
   2   3   6        1.10        0.92      4.60 o 
   3   3   6       70.13       59.53      8.95 o 
   4   3   6       75.01       98.29      7.89 o 
   5   3   6        4.45       -7.06      4.71 o 
   6   3   6       30.96       28.56      6.07 o 
   7   3   6       33.97       18.73      6.00 o 
   8   3   6        5.97       12.66      5.74 o 
   9   3   6        9.80        6.82     15.68 o 
  10   3   6        1.70      -12.12      8.08 o 
  11   3   6        0.11      -12.16      8.82 o 
  12   3   6      156.05      152.95     16.65 o 
  13   3   6        0.19       20.52     11.34 o 
  14   3   6       32.57       29.08     14.24 o 
  15   3   6       78.85       52.46     31.39 o 
  16   3   6        2.75       -1.35     11.74 o 
  17   3   6        5.78       -8.51     13.88 o 
  18   3   6        9.79       12.54     11.99 o 
  19   3   6        1.12        5.79     12.74 o 
 -21   4   6       27.25        9.46     25.44 o 
 -20   4   6        4.33       19.24     17.44 o 
 -19   4   6        0.14       -2.27     15.00 o 
 -18   4   6        0.26       -5.07     13.38 o 
 -17   4   6        0.17       -3.61     13.57 o 
 -16   4   6        7.62        5.55     11.19 o 
 -15   4   6      281.51      272.38     21.82 o 
 -14   4   6       14.62       10.18     10.30 o 
 -13   4   6      301.41      285.09     24.26 o 
 -12   4   6      567.85      605.09     61.57 o 
 -11   4   6     1777.26     1749.95     56.54 o 
 -10   4   6       17.46       26.46      9.19 o 
  -9   4   6      228.54      201.28     13.21 o 
  -8   4   6        6.10       13.97      6.61 o 
  -7   4   6        2.98        1.43      5.64 o 
  -6   4   6        0.10        6.96      5.79 o 
  -5   4   6       18.58       12.45      5.10 o 
  -4   4   6       71.06       91.42      7.43 o 
  -3   4   6     2242.58     2092.97     48.52 o 
  -2   4   6        0.08       20.09      4.69 o 
  -1   4   6       11.37        7.78      4.56 o 
   0   4   6       46.05       52.88      6.42 o 
   1   4   6        7.47        7.52      4.48 o 
   2   4   6       13.87       26.78      6.33 o 
   3   4   6      712.99      681.89     20.30 o 
   4   4   6        8.19        9.20      5.64 o 
   5   4   6      462.64      431.34     15.62 o 
   6   4   6      184.85      237.89     11.95 o 
   7   4   6       23.98       15.50      6.57 o 
   8   4   6       15.64       15.88      6.63 o 
   9   4   6      141.26      135.59     11.93 o 
  10   4   6        4.20       -0.17     13.90 o 
  11   4   6      260.64      284.86     25.46 o 
  12   4   6       36.16       40.34     12.50 o 
  13   4   6      138.74      129.19     25.68 o 
  14   4   6      101.24       74.75     15.12 o 
  15   4   6      522.80      519.97     38.16 o 
  16   4   6        5.05       17.00     10.98 o 
  17   4   6        1.15        8.39     11.33 o 
  18   4   6        1.95        9.23     12.20 o 
  19   4   6       10.20       16.82     12.99 o 
 -20   5   6        0.35        2.43     17.44 o 
 -19   5   6        2.82        9.53     16.34 o 
 -18   5   6        5.08        7.63     15.04 o 
 -17   5   6        7.01        7.68     12.17 o 
 -16   5   6        1.47        2.40     10.94 o 
 -15   5   6       36.35       39.78     14.99 o 
 -14   5   6      115.28      140.26     17.31 o 
 -13   5   6        4.08        1.43      9.83 o 
 -12   5   6       96.71       87.41     13.08 o 
 -11   5   6      202.67      229.96     15.38 o 
 -10   5   6       74.53       86.25     11.82 o 
  -9   5   6       65.26       73.45     10.22 o 
  -8   5   6       18.44       -3.09      6.35 o 
  -7   5   6        0.30       -0.05      6.19 o 
  -6   5   6       10.71        7.18      9.08 o 
  -5   5   6       22.93       39.50      7.77 o 
  -4   5   6       85.17      100.97      7.88 o 
  -3   5   6       26.03       19.74      4.83 o 
  -2   5   6      631.00      676.37     18.20 o 
  -1   5   6      491.35      526.26     15.49 o 
   0   5   6       30.03       28.20      5.49 o 
   1   5   6      120.48      147.20      9.35 o 
   2   5   6       70.48       49.45     13.09 o 
   3   5   6       34.11       39.74      6.96 o 
   4   5   6       37.90       23.92      7.91 o 
   5   5   6       67.32       65.04      8.16 o 
   6   5   6       55.92       70.97      8.45 o 
   7   5   6       42.97       49.26      8.31 o 
   8   5   6        8.46        6.50      6.90 o 
   9   5   6        0.78       -1.91      6.70 o 
  10   5   6       58.62       48.79     10.08 o 
  11   5   6       64.73       60.91     11.03 o 
  12   5   6        6.50        1.48     12.09 o 
  13   5   6        0.01        5.72      9.55 o 
  14   5   6       59.56       41.89     12.14 o 
  15   5   6       25.10       29.23     13.24 o 
  16   5   6      179.07      170.31     18.91 o 
  17   5   6        3.57       -3.50     11.52 o 
  18   5   6        0.94        2.79     12.13 o 
 -19   6   6        1.05        9.29     26.61 o 
 -18   6   6        2.10       29.77     14.05 o 
 -17   6   6        1.05        4.65     12.29 o 
 -16   6   6       30.62       28.67     12.99 o 
 -15   6   6       40.78       64.13     14.16 o 
 -14   6   6       25.28       12.61     11.12 o 
 -13   6   6      128.50      116.75     15.45 o 
 -12   6   6       14.89       23.44     10.04 o 
 -11   6   6      167.32      145.29     13.55 o 
 -10   6   6        0.04       -5.21      7.99 o 
  -9   6   6       10.61       12.29      8.06 o 
  -8   6   6       81.27       71.21     14.23 o 
  -7   6   6        6.27       -7.05      6.63 o 
  -6   6   6       10.23       16.66      7.67 o 
  -5   6   6      125.43      100.37     10.71 o 
  -4   6   6       44.43       37.85      7.97 o 
  -3   6   6        0.01       -3.32      6.25 o 
  -2   6   6      241.06      270.76     11.23 o 
  -1   6   6      194.72      215.95     11.44 o 
   0   6   6      402.61      423.69     15.19 o 
   1   6   6       10.38       12.34      7.36 o 
   2   6   6      156.04      182.87     11.45 o 
   3   6   6       36.72       33.73      6.67 o 
   4   6   6      298.90      348.17     14.70 o 
   5   6   6      360.97      324.84     13.41 o 
   6   6   6       87.05       82.07      8.37 o 
   7   6   6        3.82        7.83      6.16 o 
   8   6   6       35.44       44.08      7.69 o 
   9   6   6       11.06        6.28      6.92 o 
  10   6   6       65.65       87.55     12.07 o 
  11   6   6        1.01       11.36      9.29 o 
  12   6   6       24.56       28.10     10.70 o 
  13   6   6       69.33       59.56     12.66 o 
  14   6   6       30.32       31.15     11.85 o 
  15   6   6       42.58       19.54     14.13 o 
  16   6   6        0.52        9.98     11.97 o 
  17   6   6        0.70        7.97     14.07 o 
 -18   7   6       44.63       46.82     15.95 o 
 -17   7   6        1.15        9.88     14.23 o 
 -16   7   6       58.86       59.09     15.63 o 
 -15   7   6       29.55       29.61     13.65 o 
 -14   7   6      274.46      306.33     23.15 o 
 -13   7   6        5.98       -0.04      9.80 o 
 -12   7   6        3.11       10.82      9.51 o 
 -11   7   6       59.62       87.04     12.40 o 
 -10   7   6        1.57        7.15      8.93 o 
  -9   7   6       38.81       32.05      9.83 o 
  -8   7   6        3.27        3.46      7.76 o 
  -7   7   6       44.07       39.45      9.18 o 
  -6   7   6        0.68       -6.58      6.97 o 
  -5   7   6        0.63        4.67      7.19 o 
  -4   7   6      218.86      205.57     14.21 o 
  -3   7   6      142.04      120.73     11.73 o 
  -2   7   6       32.77       33.42     11.17 o 
  -1   7   6      904.21     1012.61     32.75 o 
   0   7   6        1.95        7.50      5.86 o 
   1   7   6      732.71      846.23     22.89 o 
   2   7   6     1067.48     1079.42     27.41 o 
   3   7   6        9.07        1.88      7.58 o 
   4   7   6       10.60        4.01      8.35 o 
   5   7   6        1.34       -1.66      6.55 o 
   6   7   6        3.28        2.28      7.15 o 
   7   7   6        7.42        4.42      6.60 o 
   8   7   6       29.75       19.62      7.59 o 
   9   7   6        7.84       10.43      7.33 o 
  10   7   6      232.52      233.66     14.93 o 
  11   7   6        0.52       26.45     10.42 o 
  12   7   6       36.11       34.55     11.27 o 
  13   7   6        8.23        8.89     11.41 o 
  14   7   6        0.03       -5.44     10.80 o 
  15   7   6        0.09        0.82     13.86 o 
  16   7   6       40.56       39.09     16.06 o 
 -17   8   6       27.50       32.81     15.60 o 
 -16   8   6      174.20      243.74     34.45 o 
 -15   8   6       63.60       86.98     18.56 o 
 -14   8   6        1.01        1.17     12.07 o 
 -13   8   6       18.66       -2.92     10.68 o 
 -12   8   6       11.28       12.74     10.78 o 
 -11   8   6       33.93       25.08     11.01 o 
 -10   8   6       60.28       61.98     12.16 o 
  -9   8   6       27.84       15.24      9.64 o 
  -8   8   6        0.00        5.77      8.57 o 
  -7   8   6       36.97       38.53     10.08 o 
  -6   8   6      133.61      121.47     18.19 o 
  -5   8   6        7.07       13.85      8.62 o 
  -4   8   6       31.42       36.64      9.18 o 
  -3   8   6       22.49       21.19      8.56 o 
  -2   8   6       65.20       69.74     10.68 o 
  -1   8   6        1.58       12.31      7.92 o 
   0   8   6      425.25      473.94     21.34 o 
   1   8   6       35.54       49.38      7.88 o 
   2   8   6        4.89       -0.78      6.25 o 
   3   8   6       30.63       23.49      7.91 o 
   4   8   6       11.15        9.40      7.59 o 
   5   8   6      109.05      135.57     11.85 o 
   6   8   6        0.21       15.80      8.23 o 
   7   8   6       49.76       28.81      8.49 o 
   8   8   6       87.51       96.31     11.37 o 
   9   8   6       16.86       18.73      9.50 o 
  10   8   6       77.34      111.25     20.04 o 
  11   8   6       33.64       41.74     15.20 o 
  12   8   6        0.21        0.02     10.97 o 
  13   8   6        0.03       10.13     12.51 o 
  14   8   6       13.24       19.41     18.80 o 
  15   8   6       25.04       42.51     15.53 o 
 -15   9   6       17.29       14.87     13.65 o 
 -14   9   6      260.02      292.46     28.49 o 
 -13   9   6       26.48       34.87     13.23 o 
 -12   9   6       68.03       44.45     13.47 o 
 -11   9   6        0.00       -7.43     10.17 o 
 -10   9   6        9.09       16.08     11.22 o 
  -9   9   6       54.40       41.81     11.86 o 
  -8   9   6      132.35       89.66     12.99 o 
  -7   9   6        4.16        3.11      9.36 o 
  -6   9   6      136.34      137.98     14.50 o 
  -5   9   6       26.55       19.29     10.22 o 
  -4   9   6       11.99       12.91      9.10 o 
  -3   9   6       13.66       28.49      9.71 o 
  -2   9   6      233.17      209.28     15.65 o 
  -1   9   6       98.65       88.11     12.27 o 
   0   9   6      200.30      220.12     15.92 o 
   1   9   6       25.64       24.89      9.46 o 
   2   9   6      388.20      365.36     19.83 o 
   3   9   6       81.67       87.68     10.72 o 
   4   9   6      318.73      314.32     16.70 o 
   5   9   6       77.78       88.51     10.32 o 
   6   9   6       11.19        5.09      9.39 o 
   7   9   6       23.85       34.85     10.00 o 
   8   9   6       38.54       58.52     10.93 o 
   9   9   6       30.63       42.77     12.74 o 
  10   9   6       28.49       26.95     11.80 o 
  11   9   6        0.31       37.95     15.14 o 
  12   9   6      266.78      265.39    105.59 o 
  13   9   6       16.87       17.66     29.02 o 
 -13  10   6       19.08        9.84     13.28 o 
 -12  10   6       62.42       57.79     14.62 o 
 -11  10   6        0.68       -8.45     11.55 o 
 -10  10   6        2.15        7.69     11.50 o 
  -9  10   6        3.48       12.30     11.17 o 
  -8  10   6       23.46       10.81     11.40 o 
  -7  10   6        2.11       -2.07     10.10 o 
  -6  10   6      211.94      203.29     17.24 o 
  -5  10   6        0.58       13.55      9.79 o 
  -4  10   6        2.86        4.40      9.62 o 
  -3  10   6        0.93       -1.96      8.78 o 
  -2  10   6       18.89       10.80      9.43 o 
  -1  10   6       13.06       15.63      9.50 o 
   0  10   6      171.96      194.99     16.11 o 
   1  10   6        0.00        4.08      9.29 o 
   2  10   6       20.57       10.91     11.36 o 
   3  10   6       45.42       45.43     12.97 o 
   4  10   6       37.94       29.56     13.26 o 
   5  10   6        1.03       -7.99     10.08 o 
   6  10   6       25.49       25.15      9.21 o 
   7  10   6        1.00       -0.02      8.73 o 
   8  10   6       21.75       50.83     11.81 o 
   9  10   6       14.60       -0.17     11.87 o 
  10  10   6       65.78       30.47     18.73 o 
  11  10   6       64.42       49.04     19.21 o 
 -10  11   6        1.41       31.49     13.07 o 
  -9  11   6        0.14      -16.03     11.34 o 
  -8  11   6        0.53       26.94     12.96 o 
  -7  11   6       70.46       43.63     13.14 o 
  -6  11   6        0.40      -10.24     10.20 o 
  -5  11   6       46.55       48.36     13.03 o 
  -4  11   6        7.54       -3.08      9.92 o 
  -3  11   6       60.52      103.81     14.16 o 
  -2  11   6       35.35       44.09     11.93 o 
  -1  11   6       90.03       66.73     20.67 o 
   0  11   6       49.78       38.81     11.28 o 
   1  11   6      321.14      333.60     20.92 o 
   2  11   6       43.24       20.36     13.45 o 
   3  11   6      206.10      191.15     19.95 o 
   4  11   6        2.24       -1.79     12.28 o 
   5  11   6       81.32       81.53     14.56 o 
   6  11   6       24.25       41.89     13.50 o 
   7  11   6        0.86        9.60     12.54 o 
   8  11   6        6.18       21.04     13.04 o 
  -6  12   6        1.44       15.61     12.64 o 
  -5  12   6      129.84      122.83     16.56 o 
  -4  12   6        0.60       12.46     11.60 o 
  -3  12   6        2.97       14.83     11.96 o 
  -2  12   6        9.74       -3.99     10.79 o 
  -1  12   6        0.07       21.76     11.93 o 
   0  12   6      184.11      169.07     23.02 o 
   1  12   6        5.16        3.42     13.80 o 
   2  12   6        2.51       12.97     15.52 o 
   3  12   6        7.82       15.10     14.32 o 
   4  12   6       46.33       31.73     15.35 o 
 -21   1   7        0.11      -13.42     16.59 o 
 -20   1   7        0.02        5.93     12.74 o 
 -19   1   7        4.79        6.88     12.71 o 
 -18   1   7        1.95        2.43     11.19 o 
 -17   1   7       14.90       16.09     11.12 o 
 -16   1   7       54.79       37.57     10.26 o 
 -15   1   7      402.06      365.85     27.12 o 
 -14   1   7      189.84      187.00     12.01 o 
 -13   1   7      240.20      219.34     12.21 o 
 -12   1   7      218.56      186.72     10.28 o 
 -11   1   7      260.23      250.16     12.49 o 
 -10   1   7       65.61       80.58      8.78 o 
  -9   1   7      157.25      211.03      9.65 o 
  -8   1   7       14.33       10.13      5.09 o 
  -7   1   7      315.07      321.85     11.55 o 
  -6   1   7       15.27        6.61      4.26 o 
  -5   1   7      102.19      100.37      6.21 o 
  -4   1   7       41.58       47.15      5.21 o 
  -3   1   7      167.15      171.55      9.07 o 
  -2   1   7       68.18       93.14     10.01 o 
  -1   1   7      137.92      108.22      8.78 o 
   0   1   7       27.02       22.14      6.09 o 
   1   1   7      811.12      926.00     27.06 o 
   2   1   7       23.69       16.19      5.73 o 
   3   1   7     2493.87     2490.98     56.12 o 
   4   1   7        2.35        7.36      4.61 o 
   5   1   7       33.34       43.90      7.14 o 
   6   1   7       16.26       15.13      9.16 o 
   7   1   7       52.66       22.04      9.44 o 
   8   1   7      100.02       89.25     11.19 o 
   9   1   7       42.66       46.03      9.77 o 
  10   1   7       10.78       15.14      8.78 o 
  11   1   7      580.63      621.66     40.38 o 
  12   1   7        0.19        3.00     10.74 o 
  13   1   7       17.83       26.00     11.37 o 
  14   1   7       15.07       17.87     10.01 o 
  15   1   7       89.50       85.16     13.58 o 
  16   1   7        4.01       -5.37     10.38 o 
  17   1   7        1.90        8.71     11.62 o 
  18   1   7        0.00       35.15     13.70 o 
  19   1   7       38.07       62.62     15.19 o 
 -21   2   7        5.23       25.36     14.49 o 
 -20   2   7       16.32       11.57     13.77 o 
 -19   2   7        6.81       -1.03     16.34 o 
 -18   2   7       18.16        1.11     11.84 o 
 -17   2   7        3.95        2.30      9.57 o 
 -16   2   7       87.69       92.32     12.33 o 
 -15   2   7        8.52       19.77     10.66 o 
 -14   2   7       84.01      107.58     18.68 o 
 -13   2   7      127.77      151.54     14.94 o 
 -12   2   7        3.13       -5.43      7.75 o 
 -11   2   7       13.08       16.18      8.94 o 
 -10   2   7       18.02       18.01      6.09 o 
  -9   2   7        1.01       -4.07      5.74 o 
  -8   2   7      209.59      225.68      9.49 o 
  -7   2   7      121.91      117.90      7.21 o 
  -6   2   7      157.54      135.08     11.01 o 
  -5   2   7        4.08       -7.30      4.87 o 
  -4   2   7      257.35      265.37     11.14 o 
  -3   2   7       13.42       22.18      5.27 o 
  -2   2   7      221.38      215.30     11.68 o 
  -1   2   7        3.86        7.77      5.37 o 
   0   2   7        0.63        6.54      7.75 o 
   1   2   7       61.88       63.74      7.19 o 
   2   2   7      291.25      318.20     11.49 o 
   3   2   7        0.64        8.84      4.99 o 
   4   2   7      150.12      160.61      8.07 o 
   5   2   7      104.91      100.96      8.23 o 
   6   2   7       11.17       10.75      5.68 o 
   7   2   7       29.75       30.68     10.46 o 
   8   2   7       50.95       50.16     11.38 o 
   9   2   7        3.29       -2.75      9.14 o 
  10   2   7        4.50       -5.70      9.12 o 
  11   2   7      321.57      297.19     21.29 o 
  12   2   7        2.15       10.36     10.85 o 
  13   2   7      231.44      213.10     19.95 o 
  14   2   7       15.49       14.67     10.99 o 
  15   2   7      165.98      188.78     20.81 o 
  16   2   7       11.59        7.68     10.79 o 
  17   2   7        8.55       14.49     11.24 o 
  18   2   7       38.76       22.32     12.98 o 
 -20   3   7        6.20       -6.84     13.80 o 
 -19   3   7        5.88       -3.31     18.53 o 
 -18   3   7       13.75       21.34     13.20 o 
 -17   3   7        2.49       12.63     12.31 o 
 -16   3   7       41.09       50.42     13.56 o 
 -15   3   7       11.81       11.09     10.38 o 
 -14   3   7      310.15      304.02     20.61 o 
 -13   3   7       27.08       41.85     11.20 o 
 -12   3   7       63.20       71.21     12.90 o 
 -11   3   7      296.95      299.38     28.14 o 
 -10   3   7       49.80       35.50      9.63 o 
  -9   3   7      187.37      131.79     24.54 o 
  -8   3   7        2.49        0.97      7.24 o 
  -7   3   7        9.05        3.49      7.07 o 
  -6   3   7      121.62      115.22      9.47 o 
  -5   3   7        9.30        5.73      4.57 o 
  -4   3   7      187.99      156.25      8.13 o 
  -3   3   7      501.14      532.22     15.17 o 
  -2   3   7      111.70       91.75      8.87 o 
  -1   3   7      558.72      491.75     18.19 o 
   0   3   7        0.63       18.33      5.43 o 
   1   3   7       88.23       84.17      9.33 o 
   2   3   7       90.13       58.96      7.30 o 
   3   3   7        5.51       -0.78      5.64 o 
   4   3   7      176.23      212.52     14.17 o 
   5   3   7      115.13       86.63      8.21 o 
   6   3   7        2.86        2.94      5.83 o 
   7   3   7       46.20       40.48     14.47 o 
   8   3   7       11.62       10.20      9.62 o 
   9   3   7       25.14       31.19     11.47 o 
  10   3   7       15.89       -0.47      9.87 o 
  11   3   7       15.43       15.24     11.13 o 
  12   3   7       12.09       -2.04     10.87 o 
  13   3   7       17.50        9.59     11.86 o 
  14   3   7        1.95       -4.41     11.18 o 
  15   3   7      494.31      494.15     41.72 o 
  16   3   7       16.26       12.99     14.04 o 
  17   3   7       15.12       -2.52     14.49 o 
  18   3   7        7.43       10.83     14.85 o 
 -20   4   7        1.18        9.18     17.19 o 
 -19   4   7       10.84       25.77     24.49 o 
 -18   4   7       35.01       42.54     14.72 o 
 -17   4   7        2.43       27.45     13.09 o 
 -16   4   7        5.38       21.20     12.13 o 
 -15   4   7        3.30        5.49     10.75 o 
 -14   4   7       89.50       84.96     23.71 o 
 -13   4   7       82.78       72.87     18.78 o 
 -12   4   7      570.90      556.04     26.92 o 
 -11   4   7       44.52       31.28     10.52 o 
 -10   4   7       50.24       38.00     12.14 o 
  -9   4   7       30.51       24.07      9.64 o 
  -8   4   7       64.66       54.99      9.32 o 
  -7   4   7        2.08        3.94     10.35 o 
  -6   4   7        0.00       -7.95      6.04 o 
  -5   4   7       63.87       64.13     11.92 o 
  -4   4   7      633.02      603.42     19.02 o 
  -3   4   7        0.38        2.59      5.43 o 
  -2   4   7      211.80      231.62     11.67 o 
  -1   4   7      111.13       85.95      7.36 o 
   0   4   7        0.07       -4.29      4.89 o 
   1   4   7      117.48      136.73     10.27 o 
   2   4   7       17.44        8.55      6.11 o 
   3   4   7       23.56       21.68      6.58 o 
   4   4   7      152.23      195.79     11.40 o 
   5   4   7       27.67       23.32      6.98 o 
   6   4   7       71.62       85.81     12.52 o 
   7   4   7        0.44        8.35      6.55 o 
   8   4   7       92.66       88.60     13.78 o 
   9   4   7       15.81       14.41     12.89 o 
  10   4   7        1.54       17.97     11.12 o 
  11   4   7        4.87      -11.75     13.44 o 
  12   4   7       33.91       19.34     12.54 o 
  13   4   7        5.55       -1.19     11.85 o 
  14   4   7      138.51      202.30     41.66 o 
  15   4   7       13.68       19.49     17.11 o 
  16   4   7        2.58       -5.42     11.53 o 
  17   4   7       21.21       36.92     14.03 o 
 -19   5   7        5.17       17.23     14.93 o 
 -18   5   7       51.12       62.99     19.51 o 
 -17   5   7        8.68       24.36     25.70 o 
 -16   5   7        0.52       -3.24     16.46 o 
 -15   5   7        1.80       -1.21     11.23 o 
 -14   5   7       96.10       88.56     20.29 o 
 -13   5   7       10.45        3.55     10.44 o 
 -12   5   7       67.15       62.89     13.21 o 
 -11   5   7      504.47      549.43     27.35 o 
 -10   5   7       19.34        7.22      8.12 o 
  -9   5   7      163.91      116.18     12.35 o 
  -8   5   7      123.33      124.92     11.97 o 
  -7   5   7       31.41        8.01      7.47 o 
  -6   5   7       15.12       -0.65      7.43 o 
  -5   5   7        0.23       -7.13      8.48 o 
  -4   5   7      123.28      100.25     17.02 o 
  -3   5   7       80.19       64.38      8.00 o 
  -2   5   7       76.76      139.60     19.04 o 
  -1   5   7     3835.16     3792.91     76.76 o 
   0   5   7       34.97       55.66      6.91 o 
   1   5   7      920.51      968.33     41.36 o 
   2   5   7      802.38      796.35     43.99 o 
   3   5   7      485.06      498.84     18.08 o 
   4   5   7      311.40      264.43     13.54 o 
   5   5   7      237.18      269.33     13.96 o 
   6   5   7      165.82      141.73     11.96 o 
   7   5   7       20.74       23.47      7.83 o 
   8   5   7        2.87        7.93     10.81 o 
   9   5   7       46.86       36.55     15.27 o 
  10   5   7       33.39       30.13     12.54 o 
  11   5   7       12.25       35.77     12.76 o 
  12   5   7       91.54       79.42     18.27 o 
  13   5   7       58.09       45.45     12.36 o 
  14   5   7       13.89       18.74     11.63 o 
  15   5   7      140.47      119.45     15.93 o 
  16   5   7        2.04        7.10     20.88 o 
  17   5   7       95.57       97.72     16.22 o 
 -18   6   7       11.22       36.66     16.07 o 
 -17   6   7       12.50       11.64     14.23 o 
 -16   6   7       16.37       25.99     14.06 o 
 -15   6   7        4.80        6.00     11.97 o 
 -14   6   7      173.90      141.55     17.52 o 
 -13   6   7        8.25       -2.13     10.98 o 
 -12   6   7       62.59       51.36     12.66 o 
 -11   6   7        4.57        9.44      9.37 o 
 -10   6   7      119.69       94.75     12.25 o 
  -9   6   7      283.60      261.17     16.80 o 
  -8   6   7      134.79      150.56     16.54 o 
  -7   6   7       13.65       26.71      8.93 o 
  -6   6   7       99.28      103.81     11.42 o 
  -5   6   7      350.07      342.72     17.80 o 
  -4   6   7      151.87      156.14     13.06 o 
  -3   6   7      749.34      804.10     29.03 o 
  -2   6   7      584.89      653.57     24.53 o 
  -1   6   7      775.85      670.92     19.49 o 
   0   6   7     1055.81     1186.30     29.17 o 
   1   6   7      218.96      248.91     11.97 o 
   2   6   7       30.42       30.18      8.23 o 
   3   6   7      184.17      195.34     13.97 o 
   4   6   7        0.49        4.65      7.21 o 
   5   6   7        0.18       -0.59      7.02 o 
   6   6   7      221.53      190.63     15.90 o 
   7   6   7       56.75       60.86      9.88 o 
   8   6   7        2.18        5.74      7.11 o 
   9   6   7      147.67      124.72     13.62 o 
  10   6   7       44.40       36.93     12.21 o 
  11   6   7       33.70       19.55     10.83 o 
  12   6   7       78.80       81.34     13.70 o 
  13   6   7        2.86       10.46     11.15 o 
  14   6   7        5.64      -10.32     11.14 o 
  15   6   7       28.30        2.56     12.11 o 
  16   6   7       54.51       38.45     14.55 o 
 -17   7   7        0.03      -18.28     12.18 o 
 -16   7   7       21.40       18.37     14.31 o 
 -15   7   7       29.81        4.70     13.08 o 
 -14   7   7        5.25       26.36     13.03 o 
 -13   7   7       15.28        8.93     10.97 o 
 -12   7   7        0.11       -2.04      9.87 o 
 -11   7   7        1.24       -4.06      9.71 o 
 -10   7   7      246.23      248.56     17.62 o 
  -9   7   7        0.36        3.45      8.98 o 
  -8   7   7       40.21       34.83     12.59 o 
  -7   7   7       17.62        8.00      8.36 o 
  -6   7   7       61.69       67.49     10.89 o 
  -5   7   7       10.51        9.54      8.05 o 
  -4   7   7       23.06       41.09      9.71 o 
  -3   7   7      433.68      430.05     21.21 o 
  -2   7   7       10.16       42.61     10.01 o 
  -1   7   7     1048.19     1058.69     35.21 o 
   0   7   7       11.66       39.29      9.75 o 
   1   7   7      561.45      555.47     18.17 o 
   2   7   7        0.63       12.76      9.16 o 
   3   7   7      137.79      127.66     12.17 o 
   4   7   7      291.28      334.28     30.29 o 
   5   7   7       26.62       34.80      8.83 o 
   6   7   7       44.15       37.16      9.96 o 
   7   7   7      164.96      201.91     14.05 o 
   8   7   7        7.91        4.62      8.91 o 
   9   7   7       98.59       56.01     15.43 o 
  10   7   7       28.96       38.56     14.18 o 
  11   7   7       41.18       34.96     11.92 o 
  12   7   7       41.33       32.28     12.89 o 
  13   7   7        6.49       12.54     12.46 o 
  14   7   7       10.54        7.38     12.18 o 
  15   7   7        9.31       12.93     12.86 o 
 -16   8   7        0.25        5.01     14.59 o 
 -15   8   7        1.96        4.91     13.62 o 
 -14   8   7       42.98       28.44     18.51 o 
 -13   8   7        9.82       12.52     11.76 o 
 -12   8   7       82.73       78.31     22.35 o 
 -11   8   7       59.91       21.04     11.29 o 
 -10   8   7      269.90      279.74     19.42 o 
  -9   8   7        6.75        4.75      9.78 o 
  -8   8   7       41.35       50.10     11.80 o 
  -7   8   7       47.55       18.38     10.06 o 
  -6   8   7       84.44       90.59     12.36 o 
  -5   8   7      124.02      104.36     13.32 o 
  -4   8   7       18.64        8.50      8.57 o 
  -3   8   7      286.22      243.08     16.89 o 
  -2   8   7      174.08      174.99     14.80 o 
  -1   8   7        0.67       26.03     12.22 o 
   0   8   7      659.93      735.52     27.99 o 
   1   8   7       31.56       66.09     11.10 o 
   2   8   7      417.92      454.96     25.43 o 
   3   8   7       22.23       24.51      8.67 o 
   4   8   7       35.82       31.66      8.48 o 
   5   8   7       23.67       23.00      9.10 o 
   6   8   7       19.41       32.72     13.91 o 
   7   8   7        6.76        2.87      9.14 o 
   8   8   7       58.19       49.98     11.08 o 
   9   8   7       15.67       18.21     19.22 o 
  10   8   7       13.42       32.16     14.86 o 
  11   8   7        4.21       -0.89     18.12 o 
  12   8   7       41.95       52.44     16.43 o 
  13   8   7        3.56       14.98     15.98 o 
 -14   9   7        0.31       13.12     13.19 o 
 -13   9   7        4.01       -0.45     12.65 o 
 -12   9   7       27.96       15.09     12.87 o 
 -11   9   7        0.42        2.20     12.79 o 
 -10   9   7       18.63        1.30     10.74 o 
  -9   9   7        5.15      -13.67     10.21 o 
  -8   9   7        0.89       16.89     10.97 o 
  -7   9   7        3.87       19.49     10.67 o 
  -6   9   7       38.14       23.10     13.24 o 
  -5   9   7       23.67       22.08     10.82 o 
  -4   9   7       17.08       15.07     10.38 o 
  -3   9   7       91.58       93.27     13.43 o 
  -2   9   7      143.77      167.94     27.42 o 
  -1   9   7        2.23       11.56      9.76 o 
   0   9   7        8.08        3.69      9.03 o 
   1   9   7       20.98       16.26      9.78 o 
   2   9   7      241.11      260.32     20.61 o 
   3   9   7       19.53       48.18     13.32 o 
   4   9   7       15.95       27.33     11.45 o 
   5   9   7       15.53       26.00      8.90 o 
   6   9   7        9.72       12.57     10.83 o 
   7   9   7        8.34        0.34      8.81 o 
   8   9   7       34.63       17.35     10.80 o 
   9   9   7        1.38       -0.56     10.72 o 
  10   9   7       50.18       36.11     16.47 o 
  11   9   7        1.97        2.71     15.25 o 
  12   9   7        9.79       -4.96     19.84 o 
 -11  10   7        7.17        6.55     12.70 o 
 -10  10   7       22.93       30.04     13.76 o 
  -9  10   7       25.12        3.26     12.17 o 
  -8  10   7      136.27      105.44     22.75 o 
  -7  10   7       64.03       62.06     13.35 o 
  -6  10   7       62.54       87.93     14.16 o 
  -5  10   7       12.56       40.81     15.08 o 
  -4  10   7       45.60       43.59     11.58 o 
  -3  10   7        4.09        1.28     10.18 o 
  -2  10   7      202.70      263.60     18.87 o 
  -1  10   7       19.57       28.58     11.31 o 
   0  10   7       58.57       44.36     11.56 o 
   1  10   7        5.69       17.78     10.23 o 
   2  10   7      590.75      636.92     39.43 o 
   3  10   7       40.08       56.13     17.20 o 
   4  10   7       35.60       13.77     13.22 o 
   5  10   7       14.44       22.68     11.92 o 
   6  10   7        0.42       -3.31     11.20 o 
   7  10   7        1.80       -1.27      9.76 o 
   8  10   7       22.62       23.18     10.61 o 
   9  10   7        0.07       -4.87     12.70 o 
  -8  11   7       45.25       44.17     14.32 o 
  -7  11   7        4.38        4.28     11.86 o 
  -6  11   7        6.95       30.36     12.34 o 
  -5  11   7        3.51        6.95     11.73 o 
  -4  11   7        0.19      -11.23     10.65 o 
  -3  11   7        0.87       -3.22     10.95 o 
  -2  11   7       12.56        0.41     10.59 o 
  -1  11   7       62.73       69.61     13.62 o 
   0  11   7       27.50       27.05     12.28 o 
   1  11   7       10.93       13.95     13.91 o 
   2  11   7       55.28       63.24     21.82 o 
   3  11   7        0.82        5.68     12.91 o 
   4  11   7       85.76       69.47     20.87 o 
   5  11   7        0.02        6.00     12.31 o 
   6  11   7        0.42       12.84     12.97 o 
 -20   0   8        0.75       12.83     24.98 o 
 -19   0   8       24.79       14.00     23.62 o 
 -18   0   8        3.25      -10.92     20.97 o 
 -17   0   8       71.77       74.82     25.47 o 
 -16   0   8       22.28        9.68     19.74 o 
 -15   0   8      469.71      444.08     32.22 o 
 -14   0   8       36.32       53.57     12.10 o 
 -13   0   8       56.01       36.98     10.60 o 
 -12   0   8      138.43      130.03     13.55 o 
 -11   0   8      523.92      544.56     27.43 o 
 -10   0   8      250.07      213.89     15.33 o 
  -9   0   8       58.62       37.84      9.42 o 
  -8   0   8      119.86      102.36     14.23 o 
  -7   0   8      761.35      741.12     27.86 o 
  -6   0   8      368.77      364.00     17.86 o 
  -5   0   8       24.61       19.42      9.24 o 
  -4   0   8      397.65      422.95     16.88 o 
  -3   0   8      424.47      360.68     22.55 o 
  -2   0   8      788.35      781.81     35.44 o 
  -1   0   8     1586.08     1516.07     58.94 o 
   0   0   8      101.12      127.17     24.39 o 
   1   0   8     2489.45     2292.86     83.67 o 
   2   0   8      433.82      488.12     25.86 o 
   3   0   8     1396.03     1281.84     50.66 o 
   4   0   8       37.79       52.18     20.66 o 
   5   0   8      214.00      229.14     31.52 o 
   6   0   8        5.98       -5.80     17.39 o 
   7   0   8       79.97       54.92     15.30 o 
   8   0   8      186.18      130.95     18.90 o 
   9   0   8      331.23      291.33     50.33 o 
  10   0   8       10.02       15.53     16.59 o 
  11   0   8       24.56        6.05     13.27 o 
  12   0   8      198.45      215.71     24.51 o 
  13   0   8      369.92      331.70     29.74 o 
  14   0   8       10.16       12.69     14.36 o 
  15   0   8       12.76       18.49     15.65 o 
  16   0   8        9.93       29.97     17.57 o 
  17   0   8       35.04       24.81     18.05 o 
 -20   1   8        0.47       39.26     18.77 o 
 -19   1   8       17.12       27.33     17.20 o 
 -18   1   8       12.22       -5.72     17.63 o 
 -17   1   8       67.70       66.77     12.85 o 
 -16   1   8      124.94      139.04     15.16 o 
 -15   1   8        0.09        2.51      9.22 o 
 -14   1   8      330.02      339.16     33.63 o 
 -13   1   8        0.01       -5.18      7.83 o 
 -12   1   8      154.97      180.48     11.69 o 
 -11   1   8      277.54      253.28     11.74 o 
 -10   1   8        3.25       -7.07      5.60 o 
  -9   1   8       44.41       56.13      7.11 o 
  -8   1   8       30.80       27.91      5.70 o 
  -7   1   8       21.81       18.33      5.36 o 
  -6   1   8       22.98       23.33      5.46 o 
  -5   1   8      129.69      117.52      7.22 o 
  -4   1   8      100.85      104.07      9.47 o 
  -3   1   8      198.05      195.91      9.80 o 
  -2   1   8        6.94        1.17      5.07 o 
  -1   1   8       30.30       36.95      9.99 o 
   0   1   8        1.23       -3.29      7.48 o 
   1   1   8      241.81      263.07     13.59 o 
   2   1   8        1.77       11.73      6.67 o 
   3   1   8      150.35      141.09     10.25 o 
   4   1   8       45.14       58.04     17.30 o 
   5   1   8      163.14      189.35     16.62 o 
   6   1   8       55.15       45.50     11.55 o 
   7   1   8        3.20        5.33      9.94 o 
   8   1   8      176.96      161.88     16.41 o 
   9   1   8       74.08       63.71     13.25 o 
  10   1   8      190.65      191.08     31.02 o 
  11   1   8       91.71       78.90     12.82 o 
  12   1   8       99.85      101.11     13.94 o 
  13   1   8       11.55        7.84     16.98 o 
  14   1   8        4.53        7.70     10.69 o 
  15   1   8        0.89       20.60     11.47 o 
  16   1   8        0.05        2.56     11.81 o 
  17   1   8        3.67        7.86     11.93 o 
 -20   2   8        2.66       15.40     14.50 o 
 -19   2   8       56.21       71.32     15.94 o 
 -18   2   8        7.98       25.29     13.37 o 
 -17   2   8       34.02       34.62     14.37 o 
 -16   2   8       52.60       35.63     14.53 o 
 -15   2   8      102.08       69.31     18.09 o 
 -14   2   8      132.15       95.04     22.65 o 
 -13   2   8        8.31       12.06      8.28 o 
 -12   2   8      137.85      138.11     20.66 o 
 -11   2   8      115.80      102.64     12.56 o 
 -10   2   8       27.95       17.55      9.05 o 
  -9   2   8      492.83      429.87     21.34 o 
  -8   2   8       10.76        9.59      8.42 o 
  -7   2   8        1.11       -7.30      4.87 o 
  -6   2   8       48.00       36.38      5.99 o 
  -5   2   8        9.53       -1.59      5.33 o 
  -4   2   8        0.49       -7.24      5.08 o 
  -3   2   8       32.41       43.46      6.12 o 
  -2   2   8      275.29      321.38     12.67 o 
  -1   2   8      584.15      502.47     19.42 o 
   0   2   8       99.89      107.25      9.88 o 
   1   2   8     1635.76     1566.09     42.81 o 
   2   2   8      183.67      173.72     13.41 o 
   3   2   8       10.38       -2.08      6.14 o 
   4   2   8       47.36       71.00     13.93 o 
   5   2   8        2.73      -11.84     11.25 o 
   6   2   8        0.49        4.23      9.59 o 
   7   2   8       99.23       81.44     13.30 o 
   8   2   8        0.13      -13.49      9.19 o 
   9   2   8       78.31       65.22     13.41 o 
  10   2   8      321.20      356.00     34.99 o 
  11   2   8      178.97      151.38     18.88 o 
  12   2   8      124.09       95.35     15.84 o 
  13   2   8        2.73        7.44     12.84 o 
  14   2   8       49.22       55.93     15.64 o 
  15   2   8       11.67        8.89     13.53 o 
  16   2   8        5.98       26.32     15.22 o 
  17   2   8       48.05       43.83     16.52 o 
 -19   3   8        8.92       13.76     20.70 o 
 -18   3   8       20.63       28.58     12.27 o 
 -17   3   8        7.02       22.10     13.52 o 
 -16   3   8        0.11        6.07     14.63 o 
 -15   3   8      137.42      146.63     17.17 o 
 -14   3   8       26.20       27.07     12.26 o 
 -13   3   8       88.36       68.99     28.63 o 
 -12   3   8      268.71      234.75     18.24 o 
 -11   3   8        5.47       12.00      9.73 o 
 -10   3   8       42.64       46.17     11.01 o 
  -9   3   8       36.98       36.46     13.56 o 
  -8   3   8        3.09       15.38      8.83 o 
  -7   3   8      124.67       88.70     11.76 o 
  -6   3   8        6.57        2.27      7.62 o 
  -5   3   8      316.37      346.66     24.89 o 
  -4   3   8       81.35       77.11      9.98 o 
  -3   3   8       61.41       87.59      7.34 o 
  -2   3   8      316.47      318.83     13.95 o 
  -1   3   8      335.53      305.41     15.25 o 
   0   3   8      395.56      412.82     18.28 o 
   1   3   8        3.19        3.22      6.29 o 
   2   3   8      108.02      101.94      9.96 o 
   3   3   8      232.84      235.48     12.46 o 
   4   3   8       30.23       19.87      7.02 o 
   5   3   8       47.38       46.17      7.91 o 
   6   3   8       34.85       21.05     20.01 o 
   7   3   8        0.82       -4.08     10.09 o 
   8   3   8       37.02       50.31     12.65 o 
   9   3   8       17.30        2.35     10.76 o 
  10   3   8        1.83       -1.54     10.50 o 
  11   3   8       14.75       26.51     12.81 o 
  12   3   8       66.61       60.99     14.95 o 
  13   3   8        0.31      -16.52     14.40 o 
  14   3   8      225.09      201.85     21.19 o 
  15   3   8        5.28       20.41     16.08 o 
  16   3   8       13.58        9.69     15.02 o 
  17   3   8        5.24       18.21     14.76 o 
 -19   4   8        2.10        0.92     14.48 o 
 -18   4   8       57.58       56.50     16.10 o 
 -17   4   8      121.11      129.22     18.49 o 
 -16   4   8       55.10       40.45     14.14 o 
 -15   4   8       45.75       40.35     15.74 o 
 -14   4   8       32.93       27.96     12.28 o 
 -13   4   8       37.22       22.23     12.70 o 
 -12   4   8       18.78       16.81     11.11 o 
 -11   4   8      235.57      219.31     32.35 o 
 -10   4   8        4.00       11.55      9.74 o 
  -9   4   8       14.87       -1.70      8.60 o 
  -8   4   8        1.66      -10.78      8.24 o 
  -7   4   8        4.99       -4.59      8.23 o 
  -6   4   8        0.81       -6.28      7.42 o 
  -5   4   8       48.45       50.39      9.38 o 
  -4   4   8      129.46      136.09     14.30 o 
  -3   4   8       29.32       30.92      7.12 o 
  -2   4   8       96.47      106.05      9.55 o 
  -1   4   8       25.30       47.93      7.82 o 
   0   4   8      603.69      606.37     21.93 o 
   1   4   8       10.31        6.77     10.79 o 
   2   4   8      434.21      533.58     19.86 o 
   3   4   8      121.10      108.71     10.14 o 
   4   4   8      224.25      234.51     14.93 o 
   5   4   8      784.96      724.52     23.09 o 
   6   4   8      114.64      110.25     14.69 o 
   7   4   8       10.94       10.95     10.57 o 
   8   4   8       94.74       88.91     18.77 o 
   9   4   8       86.02       84.78     22.48 o 
  10   4   8       72.33       88.02     17.93 o 
  11   4   8       39.67       41.72     14.18 o 
  12   4   8      152.72      119.52     17.71 o 
  13   4   8      196.64      237.20     22.13 o 
  14   4   8       20.81       25.46     15.29 o 
  15   4   8        6.52       23.97     17.91 o 
  16   4   8        0.50       17.01     15.00 o 
 -18   5   8       24.98       13.46     14.68 o 
 -17   5   8        1.48       -0.98     13.55 o 
 -16   5   8        1.14       -1.11     12.72 o 
 -15   5   8       25.27        8.18     18.23 o 
 -14   5   8       22.46       18.98     12.62 o 
 -13   5   8        2.53       -1.73     10.87 o 
 -12   5   8      136.39      134.77     16.26 o 
 -11   5   8        2.03       12.94     13.13 o 
 -10   5   8      693.14      715.11     31.71 o 
  -9   5   8        0.16        9.69      9.74 o 
  -8   5   8       16.96        5.92      8.65 o 
  -7   5   8       24.63       31.29     12.28 o 
  -6   5   8       80.38       66.45     10.54 o 
  -5   5   8        5.07        6.89      7.99 o 
  -4   5   8       28.96       16.60      8.38 o 
  -3   5   8      150.96      174.17     13.24 o 
  -2   5   8     1622.39     1613.79     40.96 o 
  -1   5   8       25.35       44.53      7.17 o 
   0   5   8      412.04      472.90     16.16 o 
   1   5   8      164.60      177.51     20.62 o 
   2   5   8       25.07       14.67      7.25 o 
   3   5   8        0.26        6.74      6.99 o 
   4   5   8      135.19       99.15     10.62 o 
   5   5   8       69.02       67.60     11.55 o 
   6   5   8       55.56       53.24      9.13 o 
   7   5   8       71.40       47.87     14.20 o 
   8   5   8       54.34       37.74     13.40 o 
   9   5   8       18.21       18.67     12.58 o 
  10   5   8       23.94       16.43     13.08 o 
  11   5   8       34.37       62.56     15.31 o 
  12   5   8       32.66       25.54     14.25 o 
  13   5   8       21.83      -13.36     14.12 o 
  14   5   8       88.02       62.92     14.92 o 
  15   5   8       54.38       69.90     15.37 o 
 -17   6   8        6.30       11.54     14.50 o 
 -16   6   8       18.00        4.62     13.25 o 
 -15   6   8       20.12       26.51     14.03 o 
 -14   6   8       37.82       32.16     14.03 o 
 -13   6   8       12.46       11.36     12.08 o 
 -12   6   8        6.19       10.97     11.83 o 
 -11   6   8       80.70       81.02     19.83 o 
 -10   6   8      129.74      101.56     22.01 o 
  -9   6   8        5.18       -1.33      9.18 o 
  -8   6   8       36.90       21.92      9.67 o 
  -7   6   8       16.37       22.50      9.12 o 
  -6   6   8        9.36       -3.16      7.92 o 
  -5   6   8       22.51       15.16      8.83 o 
  -4   6   8       97.89       92.85     11.74 o 
  -3   6   8      124.59      165.20     13.74 o 
  -2   6   8       16.84       24.95      9.95 o 
  -1   6   8       89.49       82.43     11.14 o 
   0   6   8       18.92       20.20      6.90 o 
   1   6   8       66.88       45.70      8.61 o 
   2   6   8       10.91       16.72      7.28 o 
   3   6   8        2.16        3.96      7.49 o 
   4   6   8        0.63       -5.50      7.53 o 
   5   6   8        0.02       -7.50      7.50 o 
   6   6   8        3.92       21.83      8.71 o 
   7   6   8       48.12       10.73     12.14 o 
   8   6   8        5.83        9.44     13.00 o 
   9   6   8       25.63       12.65     12.71 o 
  10   6   8        0.21      -12.46      9.98 o 
  11   6   8        1.97        7.66     16.36 o 
  12   6   8        2.31        9.47     11.16 o 
  13   6   8        2.55       14.29     13.02 o 
  14   6   8       40.50       36.77     14.12 o 
 -16   7   8       13.79       -4.37     14.56 o 
 -15   7   8       16.88       28.22     14.59 o 
 -14   7   8        0.17       -7.07     12.64 o 
 -13   7   8       12.97       13.36     16.19 o 
 -12   7   8       12.77        5.52     10.73 o 
 -11   7   8        5.67       13.01     11.00 o 
 -10   7   8      289.76      276.44     36.57 o 
  -9   7   8        0.38       25.22     10.71 o 
  -8   7   8       23.75        6.83     12.14 o 
  -7   7   8       29.43       18.66      9.66 o 
  -6   7   8        0.61        7.68      8.69 o 
  -5   7   8       47.37       42.45     10.71 o 
  -4   7   8       23.23       28.97      9.95 o 
  -3   7   8       97.81       79.89     19.27 o 
  -2   7   8      414.43      470.78     22.32 o 
  -1   7   8       37.87       46.24     10.51 o 
   0   7   8       34.29       45.56     10.47 o 
   1   7   8        3.63       -6.46     10.19 o 
   2   7   8       16.25       18.29      8.04 o 
   3   7   8       52.49       81.95     11.32 o 
   4   7   8       97.87      111.80     11.86 o 
   5   7   8       11.10       21.02      9.19 o 
   6   7   8       12.14        2.64      8.75 o 
   7   7   8       58.81       61.28     10.75 o 
   8   7   8       34.87       40.12     14.26 o 
   9   7   8        0.88       13.73     20.39 o 
  10   7   8        1.49      -19.13     12.75 o 
  11   7   8       14.11       18.72     14.45 o 
  12   7   8        0.33        1.50     17.51 o 
  13   7   8       29.40       17.55     16.16 o 
 -14   8   8       60.08       62.98     16.80 o 
 -13   8   8        3.08        1.83     12.02 o 
 -12   8   8       17.52        9.35     12.11 o 
 -11   8   8        0.01      -13.88     10.51 o 
 -10   8   8       15.64        6.79     11.68 o 
  -9   8   8       12.22       23.25     10.97 o 
  -8   8   8      142.54      149.64     18.14 o 
  -7   8   8       18.31       -0.92     10.33 o 
  -6   8   8       24.49       16.82     10.25 o 
  -5   8   8        8.38       12.87     10.23 o 
  -4   8   8       80.87       64.85     12.12 o 
  -3   8   8       16.49       23.46     10.44 o 
  -2   8   8      306.45      302.68     19.00 o 
  -1   8   8        2.98       23.91     10.28 o 
   0   8   8     1091.52     1230.14     40.27 o 
   1   8   8      229.29      279.33     26.78 o 
   2   8   8       13.43       11.78     11.30 o 
   3   8   8       20.13       20.41     10.70 o 
   4   8   8       24.68       26.07      8.81 o 
   5   8   8        9.47        3.25      9.22 o 
   6   8   8       15.53       26.52     10.25 o 
   7   8   8        3.43       22.51     10.38 o 
   8   8   8       40.93       80.34     17.09 o 
   9   8   8        4.44        7.14     22.42 o 
  10   8   8       10.84       16.73     15.09 o 
  11   8   8       27.20       23.40     16.51 o 
  12   8   8        0.34      -20.84     13.89 o 
 -12   9   8        8.85       17.64     13.51 o 
 -11   9   8        3.13        7.52     13.17 o 
 -10   9   8        0.19        0.75     11.48 o 
  -9   9   8        0.01        1.35     11.42 o 
  -8   9   8       26.78       38.31     12.63 o 
  -7   9   8       25.30       22.83     11.70 o 
  -6   9   8        1.08      -14.19      9.46 o 
  -5   9   8       37.11       31.47     11.13 o 
  -4   9   8       63.89       57.63     12.75 o 
  -3   9   8        1.74       11.64     10.32 o 
  -2   9   8       16.77       26.84     12.78 o 
  -1   9   8        8.74       22.61     10.80 o 
   0   9   8        6.89       31.02     11.02 o 
   1   9   8        5.30       28.67     12.71 o 
   2   9   8      316.36      344.63     31.44 o 
   3   9   8       36.86       61.16     19.21 o 
   4   9   8       62.80       60.58     13.42 o 
   5   9   8       37.02       30.29     12.17 o 
   6   9   8        3.87       19.65     10.54 o 
   7   9   8       21.92       42.64     13.60 o 
   8   9   8       74.96       68.22     17.81 o 
   9   9   8       41.20       49.77     17.60 o 
  10   9   8       38.57       54.50     18.74 o 
  -9  10   8       29.10       13.45     15.25 o 
  -8  10   8        0.39       -0.89     11.60 o 
  -7  10   8       17.17       20.81     21.46 o 
  -6  10   8        7.91       -6.08     11.52 o 
  -5  10   8        8.10       -9.62     10.91 o 
  -4  10   8        0.99       -0.33     10.86 o 
  -3  10   8        1.00       -0.56     10.44 o 
  -2  10   8       15.07       16.17     12.38 o 
  -1  10   8       42.50       76.47     13.86 o 
   0  10   8      335.41      370.16     22.24 o 
   1  10   8        8.85       -2.37     12.29 o 
   2  10   8        3.73       22.36     14.05 o 
   3  10   8        0.92       16.46     13.91 o 
   4  10   8       17.42       13.21     12.59 o 
   5  10   8        9.53       15.93     17.45 o 
   6  10   8        7.81       10.67     13.22 o 
   7  10   8        0.41       18.52     12.72 o 
  -4  11   8       40.35       30.75     12.87 o 
  -3  11   8       68.16       59.72     14.26 o 
  -2  11   8       26.75       16.02     12.42 o 
  -1  11   8        0.00       -3.09     11.51 o 
   0  11   8       30.66       51.73     18.52 o 
   1  11   8        4.55        7.79     14.15 o 
   2  11   8        6.35       21.68     14.56 o 
 -19   1   9        0.47       12.33     17.80 o 
 -18   1   9       18.02       -1.13     16.27 o 
 -17   1   9       87.01      112.07     21.38 o 
 -16   1   9        4.22       28.81     13.40 o 
 -15   1   9       65.77       79.11     12.40 o 
 -14   1   9       20.51       15.65      9.72 o 
 -13   1   9        0.02       -9.50      8.55 o 
 -12   1   9       51.36       47.65     10.27 o 
 -11   1   9      208.82      201.57     16.19 o 
 -10   1   9       72.23       73.90     10.90 o 
  -9   1   9       14.66        0.39      7.55 o 
  -8   1   9       49.59       67.24      7.27 o 
  -7   1   9      534.23      516.25     15.12 o 
  -6   1   9        2.68       -7.72      5.15 o 
  -5   1   9       14.03       15.97      6.04 o 
  -4   1   9      198.79      235.62     10.53 o 
  -3   1   9      755.51      828.62     26.90 o 
  -2   1   9      214.63      250.82     17.99 o 
  -1   1   9       84.69       61.03     10.24 o 
   0   1   9      213.27      246.89     22.90 o 
   1   1   9       22.00       41.24      8.91 o 
   2   1   9        1.34       21.09     15.18 o 
   3   1   9     1116.27     1118.88     87.98 o 
   4   1   9      131.20      151.83     21.11 o 
   5   1   9        0.56       -3.26     13.33 o 
   6   1   9        1.26      -15.97     16.16 o 
   7   1   9       46.38       20.80     11.60 o 
   8   1   9       68.64       69.10     14.67 o 
   9   1   9       14.45       10.53     11.91 o 
  10   1   9       88.55      112.95     16.69 o 
  11   1   9       93.73       98.92     16.94 o 
  12   1   9      110.65      105.05     17.77 o 
  13   1   9       21.09       28.77     15.61 o 
  14   1   9      126.99      138.03     19.25 o 
  15   1   9       39.73       21.31     17.45 o 
  16   1   9       11.83       29.09     15.73 o 
 -18   2   9      103.38       94.45     14.52 o 
 -17   2   9       41.74       48.71     12.61 o 
 -16   2   9        5.18        9.11     11.05 o 
 -15   2   9      148.11      155.54     15.09 o 
 -14   2   9       47.26       42.23     16.29 o 
 -13   2   9      479.77      413.74     42.86 o 
 -12   2   9       15.64        6.10      8.81 o 
 -11   2   9       60.77       40.94      9.57 o 
 -10   2   9        0.09       12.27      7.71 o 
  -9   2   9        6.22        9.36      7.51 o 
  -8   2   9       17.24       14.75      7.78 o 
  -7   2   9       51.94       58.80     11.24 o 
  -6   2   9        0.03       11.91      7.11 o 
  -5   2   9       73.59       67.89      8.77 o 
  -4   2   9       22.98       22.48      6.31 o 
  -3   2   9       99.34       85.59      7.59 o 
  -2   2   9        4.36       -1.38      7.13 o 
  -1   2   9       16.14       19.72      8.35 o 
   0   2   9      340.54      360.39     17.36 o 
   1   2   9      101.02       98.69     10.63 o 
   2   2   9       84.99       88.52     12.91 o 
   3   2   9       23.90       23.15     11.62 o 
   4   2   9      149.35      121.65     19.87 o 
   5   2   9       44.53       25.37     11.72 o 
   6   2   9       20.61       16.04     11.47 o 
   7   2   9      160.23      135.80     16.52 o 
   8   2   9       74.76      108.26     27.49 o 
   9   2   9        4.80        5.90     11.64 o 
  10   2   9       25.80       45.32     14.11 o 
  11   2   9       29.96       19.89     14.75 o 
  12   2   9       57.53       59.65     15.29 o 
  13   2   9        2.15        0.61     13.26 o 
  14   2   9       10.38        3.29     13.97 o 
  15   2   9        5.20      -12.00     14.09 o 
  16   2   9        6.35       14.09     14.64 o 
 -18   3   9        0.22        7.13     12.71 o 
 -17   3   9       53.89       50.63     13.39 o 
 -16   3   9        0.00       -3.89     12.33 o 
 -15   3   9        3.05      -10.35     10.43 o 
 -14   3   9        3.14       17.05     12.21 o 
 -13   3   9       31.44       38.29     12.39 o 
 -12   3   9       27.93       22.80     11.62 o 
 -11   3   9      886.33      886.29     43.44 o 
 -10   3   9       32.75       57.65     18.96 o 
  -9   3   9       43.77       34.88     11.43 o 
  -8   3   9       68.48       55.20     11.49 o 
  -7   3   9        0.05        0.71      8.89 o 
  -6   3   9      219.29      224.70     16.93 o 
  -5   3   9       66.32       58.54     11.41 o 
  -4   3   9       51.67       56.11      9.46 o 
  -3   3   9       25.12       34.96      8.66 o 
  -2   3   9      938.26     1031.45     36.69 o 
  -1   3   9     2407.03     2381.72     56.41 o 
   0   3   9      233.22      270.17     13.68 o 
   1   3   9       96.51      166.47     19.05 o 
   2   3   9      143.66      152.27     15.31 o 
   3   3   9       41.94       29.75      8.38 o 
   4   3   9      225.55      219.38     18.80 o 
   5   3   9      104.92      123.85     16.06 o 
   6   3   9       25.75        4.13     10.75 o 
   7   3   9        3.64        0.45     10.54 o 
   8   3   9      136.46      157.30     18.02 o 
   9   3   9       32.91       47.61     14.24 o 
  10   3   9       39.13       42.86     14.21 o 
  11   3   9       39.83       51.73     15.71 o 
  12   3   9       40.24        6.76     22.64 o 
  13   3   9       56.20       32.03     15.51 o 
  14   3   9       43.14       30.71     15.99 o 
  15   3   9      137.14      151.92     21.54 o 
 -17   4   9       40.65       60.77     15.97 o 
 -16   4   9      130.44      154.51     19.16 o 
 -15   4   9        3.87       -7.36     12.11 o 
 -14   4   9       28.69       59.10     15.61 o 
 -13   4   9       30.34       46.17     13.13 o 
 -12   4   9        0.33       -5.71     12.62 o 
 -11   4   9        3.78        1.85     10.53 o 
 -10   4   9       91.56       88.30     18.47 o 
  -9   4   9       83.24       82.21     14.04 o 
  -8   4   9        4.95        3.48      9.63 o 
  -7   4   9       22.31       27.04     11.37 o 
  -6   4   9       11.10       14.28     10.05 o 
  -5   4   9      146.28      175.37     18.31 o 
  -4   4   9       83.84      104.48     11.90 o 
  -3   4   9      250.98      241.78     15.27 o 
  -2   4   9        1.69       27.51      8.28 o 
  -1   4   9      300.38      271.53     14.91 o 
   0   4   9       31.21       60.76     12.90 o 
   1   4   9      504.24      584.86     26.95 o 
   2   4   9        0.17       16.37      8.51 o 
   3   4   9      118.05      104.57     10.61 o 
   4   4   9       35.22       33.76      8.73 o 
   5   4   9       28.43       26.44     11.44 o 
   6   4   9      101.19      112.14     16.46 o 
   7   4   9       15.18       24.55     12.94 o 
   8   4   9       44.97       46.61     13.90 o 
   9   4   9      126.15      135.40     19.45 o 
  10   4   9       19.58       29.29     13.97 o 
  11   4   9       12.17       18.44     14.70 o 
  12   4   9       14.34       19.19     19.69 o 
  13   4   9       61.29       52.91     17.19 o 
  14   4   9       12.37       30.14     16.48 o 
  15   4   9        2.93       16.26     20.58 o 
 -17   5   9        2.90       18.69     15.15 o 
 -16   5   9        8.01       -6.17     13.32 o 
 -15   5   9       60.74       78.36     16.75 o 
 -14   5   9        1.54        2.11     12.47 o 
 -13   5   9       39.82       42.79     18.06 o 
 -12   5   9       15.63       11.83     11.60 o 
 -11   5   9      199.22      214.18     19.61 o 
 -10   5   9      339.52      365.32     39.59 o 
  -9   5   9      146.83      124.68     15.57 o 
  -8   5   9       32.42       18.22     10.83 o 
  -7   5   9       14.88        2.92      9.45 o 
  -6   5   9       23.59       -4.72     10.55 o 
  -5   5   9       58.42       30.06      9.83 o 
  -4   5   9       49.00       69.99     11.19 o 
  -3   5   9       98.52       74.81     11.16 o 
  -2   5   9      181.97      168.01     13.81 o 
  -1   5   9      140.32      113.64     12.15 o 
   0   5   9       48.01       38.75      8.29 o 
   1   5   9      251.99      259.49     14.65 o 
   2   5   9       51.15       51.53      9.45 o 
   3   5   9       31.05       29.48      8.70 o 
   4   5   9       56.97       81.23     10.71 o 
   5   5   9       11.45        4.91     11.10 o 
   6   5   9       33.99       26.36     12.45 o 
   7   5   9      119.80       77.44     16.05 o 
   8   5   9       10.40        8.15     18.05 o 
   9   5   9        8.41       -1.95     12.23 o 
  10   5   9        0.06       -9.35     15.34 o 
  11   5   9       13.40        6.25     13.90 o 
  12   5   9       10.20       26.94     14.90 o 
  13   5   9        3.04       36.42     16.67 o 
  14   5   9        6.03        1.76     15.78 o 
 -16   6   9        0.26        4.27     14.54 o 
 -15   6   9        0.00       -1.45     13.52 o 
 -14   6   9       25.22        6.20     13.15 o 
 -13   6   9        6.20       -2.16     12.46 o 
 -12   6   9       66.71       68.09     15.44 o 
 -11   6   9        3.72       10.95     13.67 o 
 -10   6   9       16.66       13.80     12.19 o 
  -9   6   9      216.50      242.41     27.51 o 
  -8   6   9      112.89      116.65     14.60 o 
  -7   6   9       10.57       14.60      9.58 o 
  -6   6   9       13.65        0.95      9.12 o 
  -5   6   9       70.27       41.17     15.59 o 
  -4   6   9       11.55      -10.16      8.29 o 
  -3   6   9      134.99      148.78     14.15 o 
  -2   6   9      469.87      507.59     27.64 o 
  -1   6   9      248.94      274.71     17.40 o 
   0   6   9       37.72       43.94     12.39 o 
   1   6   9      114.40      118.91     15.79 o 
   2   6   9      107.87      140.80     12.95 o 
   3   6   9       56.11       69.76     10.47 o 
   4   6   9        0.23       -1.88      8.08 o 
   5   6   9       69.75       81.84     11.08 o 
   6   6   9      112.84      134.06     17.72 o 
   7   6   9       19.76        7.01     12.74 o 
   8   6   9       24.29       19.80     13.58 o 
   9   6   9       58.81       76.74     17.11 o 
  10   6   9       20.09       20.09     15.22 o 
  11   6   9        0.13       11.06     14.49 o 
  12   6   9        3.22      -10.10     14.28 o 
  13   6   9        3.65       33.73     22.98 o 
 -14   7   9        0.00       -1.00     15.48 o 
 -13   7   9        0.01        8.68     13.59 o 
 -12   7   9       70.57       46.11     15.36 o 
 -11   7   9        6.32       -7.00     21.01 o 
 -10   7   9        0.70       -9.08     11.01 o 
  -9   7   9        1.59       -7.47     10.69 o 
  -8   7   9       40.21       14.88     10.94 o 
  -7   7   9        3.60       -7.01      9.47 o 
  -6   7   9        1.76        0.57      9.66 o 
  -5   7   9        0.35       -5.53      9.33 o 
  -4   7   9       68.16       64.68     12.11 o 
  -3   7   9       75.58       96.94     13.37 o 
  -2   7   9        2.88       20.73     10.05 o 
  -1   7   9      114.00       91.62     14.79 o 
   0   7   9       67.68       62.41     13.54 o 
   1   7   9       53.85       67.81     15.04 o 
   2   7   9      129.04      100.01     26.96 o 
   3   7   9        2.42        5.54      9.50 o 
   4   7   9        4.51        6.22      9.12 o 
   5   7   9       75.85       70.97     12.06 o 
   6   7   9       15.64       29.58     18.53 o 
   7   7   9       19.70        8.70     14.64 o 
   8   7   9       10.78       10.73     13.92 o 
   9   7   9        4.52        1.42     14.48 o 
  10   7   9        3.93       -4.30     14.53 o 
  11   7   9        0.31      -10.01     15.42 o 
 -12   8   9       53.27       66.59     16.83 o 
 -11   8   9        9.45       -4.59     20.73 o 
 -10   8   9        7.62        6.71     13.15 o 
  -9   8   9      146.33      127.40     16.04 o 
  -8   8   9       88.29       73.60     14.47 o 
  -7   8   9        2.00       -0.06     10.36 o 
  -6   8   9       37.19       32.57     11.86 o 
  -5   8   9       97.96       68.61     13.35 o 
  -4   8   9       51.99       65.90     13.20 o 
  -3   8   9       11.20       10.90     10.31 o 
  -2   8   9      105.79      174.77     16.41 o 
  -1   8   9      597.78      632.72     27.72 o 
   0   8   9      120.71      144.99     25.33 o 
   1   8   9      241.84      342.71     37.20 o 
   2   8   9      671.83      699.11     29.96 o 
   3   8   9        2.44       14.65     11.04 o 
   4   8   9       38.85       27.66     12.15 o 
   5   8   9       25.41       27.81     14.12 o 
   6   8   9        3.22       16.45     14.45 o 
   7   8   9        2.10       26.17     15.45 o 
   8   8   9        9.87        9.50     14.98 o 
   9   8   9      156.90      215.39     33.75 o 
 -10   9   9       23.72       17.97     13.53 o 
  -9   9   9        0.43      -11.29     11.52 o 
  -8   9   9      100.04      115.54     16.96 o 
  -7   9   9        0.50       11.06     11.99 o 
  -6   9   9        2.21       10.31     11.80 o 
  -5   9   9       81.98       96.24     15.45 o 
  -4   9   9       50.94       46.18     13.30 o 
  -3   9   9       75.67       42.63     13.00 o 
  -2   9   9        7.73       35.46     12.16 o 
  -1   9   9      698.20      736.67     31.35 o 
   0   9   9       20.02       47.57     20.27 o 
   1   9   9      175.87      152.92     30.66 o 
   2   9   9        0.27       25.48     12.40 o 
   3   9   9        2.52       23.08     12.64 o 
   4   9   9      137.60      124.84     16.41 o 
   5   9   9        4.47        8.99     12.41 o 
   6   9   9        4.30       -8.37     26.46 o 
   7   9   9       27.31       10.79     30.35 o 
  -6  10   9        8.23        5.44     12.53 o 
  -5  10   9        0.92        5.13     12.42 o 
  -4  10   9        3.16       14.52     12.75 o 
  -3  10   9      130.14      108.54     15.50 o 
  -2  10   9        3.04       24.50     13.04 o 
  -1  10   9       34.87       33.21     13.10 o 
   0  10   9      533.55      588.58     42.09 o 
   1  10   9       89.29      128.31     24.21 o 
   2  10   9       42.11       43.30     14.32 o 
   3  10   9        1.32       18.20     14.31 o 
 -17   0  10       67.87       31.33     25.90 o 
 -16   0  10      130.01       98.81     29.79 o 
 -15   0  10        3.49      -12.71     18.57 o 
 -14   0  10       47.31       50.58     24.05 o 
 -13   0  10      411.63      368.03     41.69 o 
 -12   0  10      269.19      210.63     33.18 o 
 -11   0  10       72.01      107.69     26.21 o 
 -10   0  10        7.27       -3.27     16.41 o 
  -9   0  10      318.03      266.39     18.09 o 
  -8   0  10      150.97      138.34     15.47 o 
  -7   0  10      278.28      286.38     23.46 o 
  -6   0  10        3.77       16.31      9.06 o 
  -5   0  10      148.09      147.15     15.02 o 
  -4   0  10       25.92       33.34     14.43 o 
  -3   0  10      114.37      182.04     46.04 o 
  -2   0  10      753.34      836.22     37.05 o 
  -1   0  10      424.05      349.51     25.71 o 
   0   0  10      335.81      362.35     25.75 o 
   1   0  10     1095.39     1099.35     73.09 o 
   2   0  10      534.67      577.43     49.84 o 
   3   0  10       94.44       65.93     25.84 o 
   4   0  10       20.86       14.43     23.93 o 
   5   0  10      223.32      248.32     37.93 o 
   6   0  10        3.52       11.53     21.46 o 
   7   0  10        4.54       27.76     25.10 o 
   8   0  10       33.55       11.47     22.20 o 
   9   0  10      101.33      104.85     31.52 o 
  10   0  10      143.93      111.76     32.57 o 
  11   0  10        3.29        9.99     25.97 o 
  12   0  10        3.16      -10.49     23.62 o 
  13   0  10      102.12       89.50     34.85 o 
  14   0  10       22.24       96.90     34.97 o 
 -17   1  10        4.61       -4.28     16.81 o 
 -16   1  10        0.82        1.12     19.58 o 
 -15   1  10        1.85      -11.33     14.17 o 
 -14   1  10       15.86        5.48     13.76 o 
 -13   1  10       74.85       63.63     21.32 o 
 -12   1  10        9.09        9.37     13.17 o 
 -11   1  10       14.93       23.30      9.82 o 
 -10   1  10       17.61       27.90      9.57 o 
  -9   1  10       90.03      106.75     12.41 o 
  -8   1  10        0.56       -4.91      8.68 o 
  -7   1  10       11.75       -0.46      7.25 o 
  -6   1  10        0.10        4.76      8.95 o 
  -5   1  10       43.73       33.70      7.17 o 
  -4   1  10       21.37       16.48      7.28 o 
  -3   1  10       18.44       14.54      7.04 o 
  -2   1  10        3.50       -6.03      6.30 o 
  -1   1  10       18.04        7.42      8.71 o 
   0   1  10        5.62        6.66      8.44 o 
   1   1  10       11.03       31.41     11.89 o 
   2   1  10      124.75      113.24     20.92 o 
   3   1  10        0.62       -2.32     15.42 o 
   4   1  10       16.99        9.07     15.71 o 
   5   1  10        3.03       20.12     16.03 o 
   6   1  10        8.81       -5.84     15.83 o 
   7   1  10        0.10       -6.63     15.99 o 
   8   1  10       31.23       12.55     17.29 o 
   9   1  10        1.64        2.92     16.21 o 
  10   1  10       70.82       36.84     14.08 o 
  11   1  10        0.63       27.03     14.26 o 
  12   1  10       15.07       22.37     14.76 o 
  13   1  10        0.29       -3.29     14.60 o 
  14   1  10        0.77       33.06     16.76 o 
 -17   2  10       27.44       45.04     38.58 o 
 -16   2  10       27.27       47.25     13.26 o 
 -15   2  10       34.37       21.40     11.30 o 
 -14   2  10       49.51       18.86     11.18 o 
 -13   2  10        0.31       -1.37     10.15 o 
 -12   2  10       41.12       23.75     10.74 o 
 -11   2  10        0.02        1.04      9.34 o 
 -10   2  10      114.57      121.85     12.99 o 
  -9   2  10        3.69       -3.41      8.56 o 
  -8   2  10       69.80       37.50      9.27 o 
  -7   2  10       39.30       20.25     12.09 o 
  -6   2  10       10.49        7.54      7.89 o 
  -5   2  10       87.35       99.65     10.16 o 
  -4   2  10        1.61        1.66      6.99 o 
  -3   2  10      173.41      151.15     11.91 o 
  -2   2  10       38.78       38.18      8.62 o 
  -1   2  10       13.01       40.53      8.77 o 
   0   2  10      702.52      798.27     46.76 o 
   1   2  10        0.48        5.42     15.47 o 
   2   2  10        8.94       23.46     16.82 o 
   3   2  10      586.28      568.81     37.73 o 
   4   2  10       28.43      -21.84     14.56 o 
   5   2  10       79.39       79.54     20.08 o 
   6   2  10       28.93       -0.60     32.35 o 
   7   2  10        9.29        2.84     12.07 o 
   8   2  10      174.57      162.62     19.32 o 
   9   2  10       14.61       -3.47     12.45 o 
  10   2  10       11.23       21.92     14.28 o 
  11   2  10        3.11       13.36     14.41 o 
  12   2  10       65.99       80.47     19.31 o 
  13   2  10        6.96       14.58     14.94 o 
  14   2  10        7.96       15.22     16.20 o 
 -16   3  10       45.94       27.61     12.68 o 
 -15   3  10        1.51        9.21     12.08 o 
 -14   3  10      102.10      117.42     15.08 o 
 -13   3  10        3.14        6.18     10.58 o 
 -12   3  10       70.47       56.59     12.50 o 
 -11   3  10      388.61      397.74     28.12 o 
 -10   3  10       77.21       54.34     11.74 o 
  -9   3  10        0.34        2.13      9.10 o 
  -8   3  10        0.20       -4.10      8.80 o 
  -7   3  10        6.48      -12.17      8.12 o 
  -6   3  10       53.32       52.59     10.52 o 
  -5   3  10      233.53      274.40     16.51 o 
  -4   3  10       24.43       37.55      8.97 o 
  -3   3  10      726.45      761.63     22.65 o 
  -2   3  10      302.69      296.40     15.51 o 
  -1   3  10       12.31       36.61      9.12 o 
   0   3  10       58.12       64.83     13.82 o 
   1   3  10      375.55      438.70     24.88 o 
   2   3  10       90.50       94.89     14.41 o 
   3   3  10      178.18      168.29     23.38 o 
   4   3  10       36.19       39.18     18.35 o 
   5   3  10      116.70      135.56     21.44 o 
   6   3  10       19.10        0.22     12.76 o 
   7   3  10       10.21        3.78     12.03 o 
   8   3  10       25.75       35.43     14.18 o 
   9   3  10       53.69       62.34     16.36 o 
  10   3  10        0.04       -1.23     12.93 o 
  11   3  10       41.52       40.50     15.59 o 
  12   3  10        0.44       -0.32     20.49 o 
  13   3  10        0.62        1.49     15.37 o 
 -16   4  10        8.71        3.10     15.40 o 
 -15   4  10       70.14       76.51     16.77 o 
 -14   4  10       12.20       39.71     15.04 o 
 -13   4  10      175.35      214.89     20.70 o 
 -12   4  10        1.73      -16.92     11.28 o 
 -11   4  10       47.40       92.62     16.01 o 
 -10   4  10        0.00        5.88     11.23 o 
  -9   4  10       12.99       20.31     12.18 o 
  -8   4  10      104.62      129.01     15.89 o 
  -7   4  10        2.85       -2.23     10.16 o 
  -6   4  10       68.88       58.42     15.86 o 
  -5   4  10       11.63       -0.58     10.35 o 
  -4   4  10       55.53       53.48     12.88 o 
  -3   4  10       11.13       18.77     10.95 o 
  -2   4  10       90.42       88.26     12.47 o 
  -1   4  10       64.48       81.38     13.92 o 
   0   4  10       10.29        8.59      8.94 o 
   1   4  10       72.44       47.88     11.43 o 
   2   4  10       66.72       63.81     11.93 o 
   3   4  10      133.37      110.10     21.70 o 
   4   4  10       37.61       54.72     14.98 o 
   5   4  10        0.32        3.62     11.95 o 
   6   4  10      134.89      148.37     17.95 o 
   7   4  10      183.42      174.58     20.21 o 
   8   4  10        0.09        6.92     12.98 o 
   9   4  10        4.81       27.22     14.13 o 
  10   4  10      146.42      127.26     34.63 o 
  11   4  10       32.19       27.50     16.01 o 
  12   4  10       49.02       75.11     18.57 o 
  13   4  10       95.04       69.47     19.00 o 
 -15   5  10        2.57       13.02     15.01 o 
 -14   5  10       12.15       10.81     13.85 o 
 -13   5  10       33.57       48.34     15.53 o 
 -12   5  10      117.30      108.27     17.76 o 
 -11   5  10       41.72       31.78     13.24 o 
 -10   5  10      311.50      291.56     22.36 o 
  -9   5  10       41.05       46.90     13.65 o 
  -8   5  10        2.92        9.29     12.25 o 
  -7   5  10        0.45       -9.26     10.49 o 
  -6   5  10       37.88       19.39     11.23 o 
  -5   5  10       45.64       42.25     13.23 o 
  -4   5  10      168.90      150.90     14.69 o 
  -3   5  10        5.26        2.55      9.87 o 
  -2   5  10      128.04      121.37     16.85 o 
  -1   5  10      737.00      827.15     35.75 o 
   0   5  10      189.95      208.85     16.61 o 
   1   5  10       35.16       28.65      9.81 o 
   2   5  10        8.32        8.69      8.99 o 
   3   5  10       55.06       66.64     15.08 o 
   4   5  10       25.91       32.66     13.44 o 
   5   5  10        0.12        7.18     15.52 o 
   6   5  10      109.39       97.96     17.00 o 
   7   5  10       13.69        5.67     12.92 o 
   8   5  10        0.38      -18.89     12.59 o 
   9   5  10        1.96       -5.13     14.22 o 
  10   5  10        0.02      -14.10     13.26 o 
  11   5  10        1.59       12.72     15.93 o 
  12   5  10       26.26       19.48     16.97 o 
 -14   6  10        1.51      -12.28     13.78 o 
 -13   6  10        5.96       41.91     15.55 o 
 -12   6  10        2.02       -7.77     13.35 o 
 -11   6  10       28.21       23.38     13.65 o 
 -10   6  10       23.10       15.54     12.62 o 
  -9   6  10        0.34      -15.13     11.99 o 
  -8   6  10       65.21       64.38     15.49 o 
  -7   6  10       28.15       32.02     11.93 o 
  -6   6  10        0.51       -6.39     10.01 o 
  -5   6  10        0.02       -5.88      9.53 o 
  -4   6  10       31.88       24.60     13.41 o 
  -3   6  10       32.15       35.80     11.43 o 
  -2   6  10       24.24       39.39     11.29 o 
  -1   6  10        7.26       16.64     10.66 o 
   0   6  10        6.50        3.16      9.97 o 
   1   6  10       64.17       59.21     12.84 o 
   2   6  10        0.46        7.42     10.90 o 
   3   6  10        5.95        1.87      9.35 o 
   4   6  10       15.56       19.83     18.64 o 
   5   6  10       39.29        9.96     13.93 o 
   6   6  10       35.12       41.22     14.38 o 
   7   6  10        0.01       20.76     15.01 o 
   8   6  10       34.20       18.99     16.50 o 
   9   6  10        3.37      -10.39     13.73 o 
  10   6  10        6.81       14.39     15.65 o 
 -12   7  10       13.80      -19.68     13.12 o 
 -11   7  10        6.80       27.73     14.89 o 
 -10   7  10      133.21      163.78     34.07 o 
  -9   7  10       10.36       26.49     19.20 o 
  -8   7  10        0.43      -14.04     11.19 o 
  -7   7  10        8.43       -7.82     10.69 o 
  -6   7  10        6.87        3.37     11.82 o 
  -5   7  10       46.62       18.49     11.28 o 
  -4   7  10       12.93        8.11     10.63 o 
  -3   7  10        2.46       17.64     11.29 o 
  -2   7  10      169.13      196.72     17.08 o 
  -1   7  10      463.03      544.79     66.96 o 
   0   7  10       16.21       40.75     12.57 o 
   1   7  10      123.53      102.99     17.82 o 
   2   7  10       50.47       62.66     13.22 o 
   3   7  10        0.49       13.01     11.41 o 
   4   7  10       64.89       37.73     19.68 o 
   5   7  10        6.35        5.25     13.96 o 
   6   7  10        6.24       -8.67     13.92 o 
   7   7  10        9.56        7.40     15.25 o 
   8   7  10       39.71       59.44     18.65 o 
   9   7  10       10.57       19.78     16.47 o 
 -10   8  10       47.83       34.19     14.29 o 
  -9   8  10       12.79       12.11     13.15 o 
  -8   8  10        2.10       14.39     12.57 o 
  -7   8  10       60.52       70.90     14.67 o 
  -6   8  10        8.50       15.90     17.56 o 
  -5   8  10       17.11       10.67     11.90 o 
  -4   8  10        6.05        0.86     10.69 o 
  -3   8  10      106.84      140.04     16.59 o 
  -2   8  10        2.33       -0.27     10.73 o 
  -1   8  10       46.93       26.66     13.88 o 
   0   8  10        9.71       27.78     23.11 o 
   1   8  10       36.77       45.45     13.68 o 
   2   8  10        0.01       -4.30     11.61 o 
   3   8  10       28.53       34.00     12.98 o 
   4   8  10       21.89       11.85     19.52 o 
   5   8  10        0.77       22.01     20.51 o 
   6   8  10       27.44       -5.80     29.61 o 
   7   8  10        9.98       29.61     32.63 o 
  -6   9  10      122.07      112.83     17.02 o 
  -5   9  10        9.55        4.43     12.63 o 
  -4   9  10       15.14       19.95     12.59 o 
  -3   9  10      251.96      333.68     22.74 o 
  -2   9  10       77.81       55.98     15.14 o 
  -1   9  10        7.67       36.00     16.06 o 
   0   9  10       13.04        8.80     14.29 o 
   1   9  10        0.23        3.87     13.15 o 
   2   9  10       85.75       84.66     15.63 o 
   3   9  10      114.43      115.66     25.27 o 
 -15   1  11       36.62       57.92     19.04 o 
 -14   1  11      279.88      313.99     30.13 o 
 -13   1  11       17.38       49.53     17.83 o 
 -12   1  11       74.23       49.88     28.00 o 
 -11   1  11       20.93       14.89     27.17 o 
 -10   1  11        9.24       -2.03     11.12 o 
  -9   1  11       10.86       15.66      9.26 o 
  -8   1  11       10.79       28.02      9.17 o 
  -7   1  11      117.38      114.06     15.68 o 
  -6   1  11       16.87       19.63      9.07 o 
  -5   1  11        2.58        9.12      8.96 o 
  -4   1  11        0.24       -0.40      8.39 o 
  -3   1  11        1.72       19.17      9.48 o 
  -2   1  11      145.10      173.50     11.82 o 
  -1   1  11      172.74      202.30     28.38 o 
   0   1  11       25.50       48.77     22.88 o 
   1   1  11      436.41      621.12     39.43 o 
   2   1  11      744.02      758.99     42.96 o 
   3   1  11      123.65      107.48     34.88 o 
   4   1  11       31.19       37.07     19.86 o 
   5   1  11       36.37       13.45     24.67 o 
   6   1  11       66.98       60.94     21.28 o 
   7   1  11        5.96        7.27     18.37 o 
   8   1  11        4.29        9.46     18.63 o 
   9   1  11        7.26       11.47     19.57 o 
  10   1  11       31.40       43.21     21.32 o 
  11   1  11       26.46       24.31     21.23 o 
  12   1  11      155.85      232.00     33.06 o 
 -15   2  11       23.10       48.33     33.34 o 
 -14   2  11       26.87       18.27     16.62 o 
 -13   2  11        3.68       11.55     11.49 o 
 -12   2  11       11.58       27.61     11.52 o 
 -11   2  11       48.74       72.87     17.07 o 
 -10   2  11       18.34       10.02     10.60 o 
  -9   2  11        1.15        3.81      9.56 o 
  -8   2  11        2.23       -1.17      9.64 o 
  -7   2  11       40.24       27.33     10.31 o 
  -6   2  11       76.96       64.12     18.52 o 
  -5   2  11      156.29      148.63     23.62 o 
  -4   2  11      110.34      102.06     13.00 o 
  -3   2  11      205.71      218.22     14.54 o 
  -2   2  11       29.36       34.21     10.00 o 
  -1   2  11       54.35       44.67     12.01 o 
   0   2  11       30.93       45.30     24.58 o 
   1   2  11       62.67       56.46     32.26 o 
   2   2  11        0.07       17.64     18.32 o 
   3   2  11       97.54       74.64     44.96 o 
   4   2  11       30.07       47.35     20.48 o 
   5   2  11        0.13        5.45     18.66 o 
   6   2  11        4.11       -2.13     18.27 o 
   7   2  11        8.03       -3.73     18.92 o 
   8   2  11        2.83       25.76     19.40 o 
   9   2  11       87.52      107.98     24.65 o 
  10   2  11        3.67        9.69     20.46 o 
  11   2  11       51.35       60.61     24.62 o 
  12   2  11        0.16       16.26     19.36 o 
 -14   3  11        0.67        7.54     11.85 o 
 -13   3  11        0.03        1.20     11.18 o 
 -12   3  11        1.79       11.22     11.29 o 
 -11   3  11      139.05      138.29     15.29 o 
 -10   3  11      430.31      407.11     32.81 o 
  -9   3  11       49.99       21.54     10.95 o 
  -8   3  11       25.96       30.20     11.20 o 
  -7   3  11        0.05       12.27     10.06 o 
  -6   3  11        0.55       -2.25      8.98 o 
  -5   3  11        0.45        0.03      9.08 o 
  -4   3  11        0.11       20.71      9.33 o 
  -3   3  11       76.12       81.26     12.53 o 
  -2   3  11      229.79      206.93     19.12 o 
  -1   3  11        2.17        5.16     10.34 o 
   0   3  11       63.36       56.53     12.32 o 
   1   3  11      128.32      101.33     22.26 o 
   2   3  11        4.62        8.42     18.00 o 
   3   3  11       73.37       56.96     20.89 o 
   4   3  11      125.86      135.02     30.93 o 
   5   3  11       11.58        3.34     18.07 o 
   6   3  11      118.03       87.35     23.28 o 
   7   3  11       53.98       50.91     22.38 o 
   8   3  11       10.25      -11.39     17.71 o 
   9   3  11        0.05      -17.10     21.07 o 
  10   3  11        3.93       -8.52     15.06 o 
  11   3  11        5.14       16.67     16.58 o 
 -14   4  11       19.51        9.32     12.94 o 
 -13   4  11      145.72      159.35     17.45 o 
 -12   4  11        6.38       16.71     12.52 o 
 -11   4  11       18.70        5.77     14.31 o 
 -10   4  11       47.62       30.62     13.75 o 
  -9   4  11       10.25       -8.73     11.24 o 
  -8   4  11       47.36       37.32     17.89 o 
  -7   4  11       40.71       26.61     13.04 o 
  -6   4  11       26.02       20.38     10.93 o 
  -5   4  11      198.70      177.36     15.67 o 
  -4   4  11       37.96       44.34     10.91 o 
  -3   4  11       39.11       22.71     11.52 o 
  -2   4  11        1.88       -2.40     12.35 o 
  -1   4  11        0.57       12.44     12.72 o 
   0   4  11       17.65       15.17     12.18 o 
   1   4  11       14.19       21.88     14.77 o 
   2   4  11       60.23       67.44     21.11 o 
   3   4  11        0.16       -5.98     17.93 o 
   4   4  11       43.78       38.91     20.60 o 
   5   4  11       26.99       53.89     21.77 o 
   6   4  11       44.89       79.75     17.69 o 
   7   4  11      119.73      144.03     20.38 o 
   8   4  11       33.31       43.51     16.65 o 
   9   4  11       19.00       42.63     17.37 o 
  10   4  11       17.58       19.00     16.47 o 
 -13   5  11        0.03       15.24     15.96 o 
 -12   5  11       37.10       43.77     15.64 o 
 -11   5  11      102.35      104.75     22.25 o 
 -10   5  11       54.88       68.66     17.70 o 
  -9   5  11        1.74       14.63     13.38 o 
  -8   5  11      120.86      105.37     17.01 o 
  -7   5  11       13.23        6.69     11.81 o 
  -6   5  11       11.01        8.03     11.93 o 
  -5   5  11        0.01       11.47     12.36 o 
  -4   5  11        0.42      -12.99     11.15 o 
  -3   5  11        0.01       14.91     11.46 o 
  -2   5  11      165.05      177.87     19.45 o 
  -1   5  11       34.37       39.04     16.53 o 
   0   5  11       34.14       16.36     13.47 o 
   1   5  11        8.30        0.74     11.25 o 
   2   5  11        1.88       -6.49     25.66 o 
   3   5  11       17.95       31.25     20.54 o 
   4   5  11        1.81        7.94     19.75 o 
   5   5  11       71.63       70.58     17.16 o 
   6   5  11       32.19       53.80     16.71 o 
   7   5  11       20.72       47.08     16.35 o 
   8   5  11       24.56       20.67     16.40 o 
   9   5  11       16.72       43.96     17.16 o 
 -11   6  11        0.02        6.50     14.60 o 
 -10   6  11       74.23       65.60     16.97 o 
  -9   6  11       13.79        9.32     14.43 o 
  -8   6  11        1.47       -6.72     12.43 o 
  -7   6  11        5.91        7.26     13.36 o 
  -6   6  11       22.39      -10.17     19.49 o 
  -5   6  11        3.66       14.23     13.29 o 
  -4   6  11       17.90        8.70     12.03 o 
  -3   6  11       11.37       16.39     12.19 o 
  -2   6  11       72.31       76.76     14.68 o 
  -1   6  11       11.42        7.46     18.14 o 
   0   6  11      256.11      295.36     27.21 o 
   1   6  11       68.43       78.33     14.27 o 
   2   6  11       93.59       74.88     50.82 o 
   3   6  11       14.87       35.18     36.61 o 
   4   6  11       15.72       27.39     31.64 o 
   5   6  11      107.28       70.12     17.79 o 
   6   6  11        0.35        0.91     15.79 o 
   7   6  11       10.50       17.07     18.04 o 
  -9   7  11        3.61       -1.30     13.97 o 
  -8   7  11       25.15       18.27     14.79 o 
  -7   7  11       20.69       10.49     14.20 o 
  -6   7  11       15.25        1.07     12.23 o 
  -5   7  11        8.66       -5.08     12.44 o 
  -4   7  11       13.49       21.70     12.78 o 
  -3   7  11        8.16      -11.35     11.61 o 
  -2   7  11       16.61       10.29     12.88 o 
  -1   7  11       73.43       78.70     15.72 o 
   0   7  11        0.95       -0.95     11.79 o 
   1   7  11        0.28       13.98     12.58 o 
   2   7  11        0.10      -14.04     17.41 o 
   3   7  11        2.62       -3.34     17.40 o 
   4   7  11       15.59       43.95     21.62 o 
   5   7  11        6.98       40.65     34.72 o 
  -5   8  11        3.79       16.65     13.41 o 
  -4   8  11        2.92       12.51     13.18 o 
  -3   8  11       12.74       20.47     13.00 o 
  -2   8  11        4.57       15.94     21.60 o 
  -1   8  11       71.98       30.17     14.24 o 
   0   8  11        7.85        4.63     13.31 o 
   1   8  11       40.18       50.81     26.94 o 
 -13   0  12       63.60       91.10     30.65 o 
 -12   0  12       78.98      130.63     32.38 o 
 -11   0  12        1.81        3.45     21.28 o 
 -10   0  12       29.44       74.45     27.51 o 
  -9   0  12        2.61      -13.63     19.18 o 
  -8   0  12       99.56      150.13     30.78 o 
  -7   0  12        8.67        0.12     18.87 o 
  -6   0  12      147.85      140.00     21.87 o 
  -5   0  12      192.45      234.38     25.49 o 
  -4   0  12        3.89       21.89     16.57 o 
  -3   0  12      126.97      138.20     21.78 o 
  -2   0  12      264.68      349.13     55.57 o 
  -1   0  12        0.06       40.80     18.56 o 
   0   0  12      563.39      639.42     60.81 o 
   1   0  12       90.06      214.76     40.09 o 
   3   0  12     1163.22     1180.40     83.94 o 
   4   0  12      269.43      296.06     45.95 o 
   5   0  12       56.85       44.59     32.26 o 
   6   0  12        9.46        9.93     29.91 o 
   7   0  12       36.93       61.80     32.81 o 
   8   0  12       15.97       -4.19     28.19 o 
   9   0  12        4.37      -12.03     28.68 o 
 -13   1  12       17.84       55.17     19.03 o 
 -12   1  12       56.73       42.24     19.10 o 
 -11   1  12       39.01       36.93     23.35 o 
 -10   1  12        6.77       -4.76     14.17 o 
  -9   1  12        2.91        4.42     14.26 o 
  -8   1  12        2.78        9.07     14.25 o 
  -7   1  12       49.72       68.39     24.45 o 
  -6   1  12      194.13      200.29     30.90 o 
  -5   1  12      250.29      288.46     19.14 o 
  -4   1  12      185.07      221.88     15.74 o 
  -3   1  12      126.92      156.35     29.74 o 
  -2   1  12       93.46       74.45     16.99 o 
  -1   1  12       15.13       13.55     14.91 o 
   0   1  12        3.00        4.58     13.38 o 
   1   1  12        5.57        5.93     20.13 o 
   2   1  12       13.90        2.66     19.04 o 
   3   1  12       14.16       21.38     19.74 o 
   4   1  12        2.85      -20.66     19.45 o 
   5   1  12        3.06        2.21     20.90 o 
   6   1  12        0.91      -27.93     18.62 o 
   7   1  12        2.39        7.44     21.10 o 
   8   1  12        2.12       18.50     21.76 o 
   9   1  12        3.34      -13.72     21.01 o 
 -12   2  12        4.29       -0.12     28.80 o 
 -11   2  12       31.07       19.47     17.16 o 
 -10   2  12       36.24       40.89     17.48 o 
  -9   2  12       12.39       12.52     10.46 o 
  -8   2  12        1.89       13.50     10.98 o 
  -7   2  12       39.14       24.27     10.48 o 
  -6   2  12      174.62      191.01     23.06 o 
  -5   2  12       22.36       46.96     12.07 o 
  -4   2  12       69.92       66.57     14.61 o 
  -3   2  12       51.14       42.56     14.85 o 
  -2   2  12        8.86       12.56     12.34 o 
  -1   2  12       15.41       11.86     16.24 o 
   0   2  12       80.11      135.82     19.58 o 
   1   2  12       95.73      141.93     25.13 o 
   2   2  12       40.38       14.61     21.32 o 
   3   2  12       33.78       25.95     20.80 o 
   4   2  12        3.91        2.15     22.05 o 
   5   2  12       86.49       92.34     24.31 o 
   6   2  12       16.97       26.82     21.73 o 
   7   2  12        4.41      -22.92     27.14 o 
   8   2  12        4.57       43.79     22.34 o 
   9   2  12        9.06       10.53     22.41 o 
 -12   3  12       11.38       21.83     12.15 o 
 -11   3  12        0.10        9.84     11.40 o 
 -10   3  12       17.05        4.12     11.65 o 
  -9   3  12      133.79      133.10     16.11 o 
  -8   3  12        1.01       -0.94     10.46 o 
  -7   3  12        0.77       -5.70      9.66 o 
  -6   3  12       11.89       12.11     10.35 o 
  -5   3  12        6.55        9.90     11.81 o 
  -4   3  12       32.63       36.54     14.94 o 
  -3   3  12       17.32        0.60     13.05 o 
  -2   3  12        3.38       12.39     13.57 o 
  -1   3  12      102.60       59.21     23.10 o 
   0   3  12        0.54        7.58     15.42 o 
   1   3  12       50.78       70.49     19.34 o 
   2   3  12       10.45       -0.54     22.98 o 
   3   3  12        6.98      -17.74     19.15 o 
   4   3  12       11.35      -15.59     19.34 o 
   5   3  12        2.39      -28.85     19.23 o 
   6   3  12       14.22        4.88     20.94 o 
   7   3  12        0.01       15.45     21.65 o 
   8   3  12        5.10      -10.59     22.21 o 
 -11   4  12       54.01       50.57     14.27 o 
 -10   4  12       22.65       10.58     12.51 o 
  -9   4  12       35.47       28.55     16.63 o 
  -8   4  12       14.28        5.69     11.78 o 
  -7   4  12        1.02       -4.99     10.51 o 
  -6   4  12        0.09       -1.09     10.32 o 
  -5   4  12        0.64       -0.51     10.57 o 
  -4   4  12       84.92       76.20     17.40 o 
  -3   4  12       17.13       -3.74     14.18 o 
  -2   4  12        0.00       -3.81     13.64 o 
  -1   4  12       31.58       59.30     30.41 o 
   0   4  12      149.30      149.63     26.55 o 
   1   4  12       15.44       30.10     20.26 o 
   2   4  12        1.86        9.76     15.53 o 
   3   4  12        0.13      -21.01     19.74 o 
   4   4  12       36.94       49.13     23.40 o 
   5   4  12        7.03       29.43     22.28 o 
   6   4  12       37.03       37.52     22.30 o 
   7   4  12       32.25       43.23     23.91 o 
  -9   5  12        2.84       12.12     12.98 o 
  -8   5  12       20.30       -2.68     17.63 o 
  -7   5  12        4.60      -17.11     11.41 o 
  -6   5  12       16.89      -12.34     13.43 o 
  -5   5  12       32.53       35.86     13.72 o 
  -4   5  12        9.35      -17.32     13.96 o 
  -3   5  12       10.33       24.31     15.08 o 
  -2   5  12       12.32        3.13     14.80 o 
  -1   5  12       43.29       60.78     16.72 o 
   0   5  12       42.03       43.82     20.87 o 
   1   5  12        9.13       41.22     20.98 o 
   2   5  12        0.58      -19.77     17.79 o 
   3   5  12       54.84       72.14     23.25 o 
   4   5  12        9.46       31.83     23.46 o 
   5   5  12       13.01       45.46     31.02 o 
  -7   6  12        3.98       11.42     14.89 o 
  -6   6  12        0.03       40.20     15.23 o 
  -5   6  12        4.18        5.42     14.09 o 
  -4   6  12        5.13       21.88     13.48 o 
  -3   6  12       17.85        2.69     14.87 o 
  -2   6  12        2.40       18.80     15.66 o 
  -1   6  12       18.50       23.77     15.68 o 
   0   6  12       69.51       79.57     36.64 o 
   1   6  12       28.00        3.26     20.40 o 
   2   6  12        5.48      -19.36     19.33 o 
   3   6  12        8.34       29.03     21.71 o 
  -9   1  13        0.19        8.76     17.31 o 
  -8   1  13       17.19       25.69     17.65 o 
  -7   1  13        0.31       26.85     16.31 o 
  -6   1  13       14.48       19.90     14.76 o 
  -5   1  13       68.09       57.31     21.03 o 
  -4   1  13      116.90      150.31     40.46 o 
  -3   1  13        5.45       -2.22     31.70 o 
  -2   1  13       15.52       13.13     19.26 o 
  -1   1  13       16.69       11.52     17.61 o 
   0   1  13       30.03       32.17     16.74 o 
   1   1  13        5.05       33.81     16.34 o 
   2   1  13      625.39      761.79     50.33 o 
   3   1  13        1.66       64.75     24.55 o 
   4   1  13      150.91      132.70     28.47 o 
   5   1  13       21.67       26.98     23.86 o 
  -9   2  13        0.14       42.72     18.67 o 
  -8   2  13       10.54       12.22     17.47 o 
  -7   2  13        0.00       31.96     15.89 o 
  -6   2  13       61.86       81.34     15.26 o 
  -5   2  13       21.93       15.96     15.34 o 
  -4   2  13        7.52       13.63     14.92 o 
  -3   2  13        1.78        4.33     44.75 o 
  -2   2  13       32.49        9.88     20.12 o 
  -1   2  13        0.05       12.24     20.39 o 
   0   2  13       40.72       41.84     23.24 o 
   1   2  13       69.10      100.95     24.79 o 
   2   2  13       34.91      111.02     27.03 o 
   3   2  13       55.77       44.60     33.31 o 
   4   2  13       12.76       27.53     24.40 o 
  -7   3  13        3.11       19.77     13.14 o 
  -6   3  13       43.07       61.27     17.92 o 
  -5   3  13        2.14       22.56     16.17 o 
  -4   3  13        1.53        7.60     15.33 o 
  -3   3  13       17.13        4.80     20.65 o 
  -2   3  13        0.46       -2.00     28.31 o 
  -1   3  13        4.18        9.23     29.64 o 
   0   3  13        0.59      -12.88     20.19 o 
   1   3  13       10.61      -12.95     20.72 o 
   2   3  13       44.21       85.04     20.28 o 
   3   3  13        0.02       23.16     23.51 o 
  -5   4  13        7.17       19.35     16.91 o 
  -4   4  13        0.02        2.44     15.77 o 
  -3   4  13       82.33       61.11     25.20 o 
  -2   4  13       43.19       82.53     23.47 o 
  -1   4  13       26.49        9.98     32.26 o 
   0   4  13       80.90      127.85     26.31 o 
   1   4  13       18.04       44.28     24.02 o 
                                                 
